# Supplementary material for: Leveraging genetics to investigate causal effects of immune cell phenotypes in periodontitis: a mendelian randomization study
Source: Front Genet. 2024 Jun 21;15:1382270. doi: 10.3389/fgene.2024.1382270 (PMC11224148; doi:10.3389/fgene.2024.1382270)
Supplement: Supplementary file 1 [file Table2.XLSX]

## Sheet: Index
	Table S1 List of instrumental SNPs of immune cells
	Table S2 Preliminary MR analysis results of the causal effect of immune cells on PD
	Table S3 MR analysis results of the causal effect of 25 immune cells on PD
	Table S4 MR analysis results of the effect of PD on immune cells
	Table S5 Heterogeneity test results of causal effects of immune cells on PD
	Table S6 Pleiotropy test results of causal effects of immune cells on PD
	Table S7 MR-PRESSO_global test results of causal effects of immune cells on PD
	Rawdata-Immunecellphenotype
	Data-circleplot

## Sheet: Table S1
Table S1 List of instrumental SNPs of immune cells
SNP	exposure	Panel	effect_allele	other_allele	beta	se	pval	chr	pos	eaf	R2	F
rs72757888	IgD+ %B cell	B cell	T	C	0.5864	0.1201	1.086e-06	1	233045963	0.01	0.00647496	23.8267
rs56209800	IgD+ %B cell	B cell	T	A	-0.2355	0.05263	7.90806e-06	2	238560295	0.0547	0.00544378	20.0114
rs7597061	IgD+ %B cell	B cell	G	T	0.1829	0.04129	9.66696e-06	2	66001846	0.0998	0.00533544	19.611
rs138919897	IgD+ %B cell	B cell	G	A	1.402	0.2997	2.986e-06	3	106834795	0.0019	0.00594687	21.8718
rs4691917	IgD+ %B cell	B cell	G	A	0.9378	0.1877	6.10394e-07	4	164344795	0.9956	0.00677789	24.9491
rs17405603	IgD+ %B cell	B cell	T	A	0.1542	0.02757	2.38298e-08	5	144608340	0.284	0.00847917	31.2649
rs72952600	IgD+ %B cell	B cell	G	C	0.49	0.1045	2.83302e-06	6	114522609	0.0142	0.00597466	21.9747
rs9265870	IgD+ %B cell	B cell	G	A	0.1454	0.03049	1.92398e-06	6	31312892	0.4718	0.00617844	22.7288
rs12204136	IgD+ %B cell	B cell	C	T	0.2426	0.05485	9.99793e-06	6	91791081	0.0522	0.00531947	19.552
rs10226722	IgD+ %B cell	B cell	C	T	0.1184	0.0256	3.83698e-06	7	68025695	0.6006	0.00581363	21.3789
rs2450220	IgD+ %B cell	B cell	T	C	-0.152	0.03167	1.65299e-06	8	119323401	0.816	0.00625779	23.0226
rs140191306	IgD+ %B cell	B cell	T	C	0.4421	0.09364	2.427e-06	9	2570753	0.0179	0.0060567	22.2782
rs11068290	IgD+ %B cell	B cell	T	C	0.3904	0.08097	1.486e-06	12	110228055	0.0231	0.00631504	23.2345
rs11616703	IgD+ %B cell	B cell	T	G	-0.4199	0.09432	8.75105e-06	13	22879729	0.0171	0.00538882	19.8083
rs62057183	IgD+ %B cell	B cell	T	C	0.1273	0.02872	9.63496e-06	16	30744826	0.2508	0.00534217	19.6359
rs73426855	IgD+ %B cell	B cell	C	T	-0.174	0.03482	6.07995e-07	17	77637123	0.1471	0.0067802	24.9576
rs148496020	IgD+ %B cell	B cell	A	T	-0.4088	0.08921	4.74799e-06	17	51092001	0.0193	0.00570775	20.9873
rs1919856	IgD+ CD38br AC	B cell	G	A	0.1675	0.03766	8.94499e-06	1	247700906	0.108	0.0053817	19.7711
rs116285595	IgD+ CD38br AC	B cell	T	C	0.6503	0.1415	4.44396e-06	1	200858159	0.0068	0.0057439	21.1095
rs116104104	IgD+ CD38br AC	B cell	T	C	5.387	1.184	5.50503e-06	1	214476260	0.0004	0.00563031	20.6896
rs12036556	IgD+ CD38br AC	B cell	T	C	0.3487	0.07421	2.714e-06	1	99149370	0.0265	0.00600286	22.0669
rs1294253	IgD+ CD38br AC	B cell	C	T	-0.1382	0.02658	2.1e-07	1	233503875	0.7254	0.00734007	27.019
rs146959444	IgD+ CD38br AC	B cell	C	T	1.249	0.2574	1.287e-06	1	167027268	0.0023	0.00639902	23.5326
rs113965271	IgD+ CD38br AC	B cell	C	G	-0.3262	0.07211	6.28507e-06	2	128428350	0.0286	0.00556604	20.4522
rs733555	IgD+ CD38br AC	B cell	T	G	-0.1396	0.02714	2.85299e-07	2	16464227	0.2637	0.00718478	26.4432
rs78188887	IgD+ CD38br AC	B cell	G	A	1.533	0.3206	1.80198e-06	2	155636739	0.0014	0.00621503	22.8518
rs140380950	IgD+ CD38br AC	B cell	C	T	-0.3568	0.06296	1.567e-08	2	105587803	0.0368	0.00870795	32.0983
rs374727947	IgD+ CD38br AC	B cell	G	T	0.6111	0.1307	3.02197e-06	3	163801921	0.0098	0.00594399	21.8492
rs794185	IgD+ CD38br AC	B cell	C	T	-0.1116	0.02511	9.05899e-06	3	4437358	0.3362	0.00537389	19.7423
rs76112278	IgD+ CD38br AC	B cell	A	G	-0.4579	0.08605	1.09099e-07	4	15915069	0.0194	0.00768569	28.301
rs7667070	IgD+ CD38br AC	B cell	C	T	-0.2956	0.06254	2.36298e-06	4	38379833	0.0361	0.00607353	22.3283
rs80330977	IgD+ CD38br AC	B cell	A	G	-0.2576	0.04422	6.158e-09	5	158276610	0.0814	0.00919677	33.9169
rs78658073	IgD+ CD38br AC	B cell	A	G	1.665	0.362	4.385e-06	5	498773	0.001	0.00575307	21.1433
rs76660971	IgD+ CD38br AC	B cell	A	G	-0.1264	0.02828	8.14798e-06	5	18919526	0.2299	0.00543454	19.9663
rs117772462	IgD+ CD38br AC	B cell	A	T	-0.4238	0.09514	8.67401e-06	7	48791017	0.0159	0.00539807	19.8316
rs10265656	IgD+ CD38br AC	B cell	G	A	-0.2229	0.04923	6.15106e-06	7	187171	0.9375	0.00557604	20.4891
rs143397127	IgD+ CD38br AC	B cell	C	T	-0.4626	0.09576	1.41599e-06	7	12847391	0.0157	0.00634269	23.3241
rs1695681	IgD+ CD38br AC	B cell	A	C	-0.1256	0.02413	2.05698e-07	8	118255950	0.5309	0.00735617	27.0786
rs16868356	IgD+ CD38br AC	B cell	C	T	0.4146	0.08532	1.226e-06	8	102770464	0.0198	0.00641734	23.6004
rs2395904	IgD+ CD38br AC	B cell	G	T	-0.1279	0.02666	1.69001e-06	8	130617819	0.2657	0.00625589	23.0029
rs10821937	IgD+ CD38br AC	B cell	T	C	-0.1118	0.02511	8.81089e-06	10	63723909	0.6458	0.00539306	19.8131
rs61878035	IgD+ CD38br AC	B cell	A	G	0.1453	0.03068	2.24202e-06	11	15328898	0.1886	0.00609759	22.4173
rs11068290	IgD+ CD38br AC	B cell	T	C	0.3555	0.07815	5.55098e-06	12	110228055	0.0231	0.00562813	20.6816
rs118090735	IgD+ CD38br AC	B cell	G	T	1.518	0.3399	8.22602e-06	12	78790468	0.0011	0.0054259	19.9344
rs11159480	IgD+ CD38br AC	B cell	T	G	-0.1526	0.0323	2.399e-06	14	81466662	0.8166	0.00606812	22.3083
rs7169431	IgD+ CD38br AC	B cell	G	A	-0.2007	0.04408	5.45896e-06	15	56340896	0.9219	0.00563832	20.7192
rs76608654	IgD+ CD38br AC	B cell	C	T	0.2489	0.05423	4.56405e-06	16	55450479	0.0494	0.00572887	21.0539
rs12939565	IgD+ CD38br AC	B cell	T	A	-0.1364	0.02672	3.47496e-07	17	38038389	0.4267	0.00707726	26.0446
rs75766272	IgD+ CD38dim %B cell	B cell	T	C	0.3861	0.08587	7.14299e-06	1	8009985	0.0201	0.00549791	20.2059
rs7595353	IgD+ CD38dim %B cell	B cell	C	T	-0.1211	0.02671	6.02005e-06	2	229232050	0.3054	0.00558961	20.5448
rs9865821	IgD+ CD38dim %B cell	B cell	A	C	0.115	0.02558	7.16193e-06	3	7014131	0.6459	0.00549637	20.2003
rs6835759	IgD+ CD38dim %B cell	B cell	G	A	0.1189	0.02486	1.79498e-06	4	170328209	0.4701	0.00621625	22.8625
rs2301101	IgD+ CD38dim %B cell	B cell	G	T	-0.187	0.03994	2.93501e-06	5	83420407	0.1097	0.00595863	21.9094
rs9459562	IgD+ CD38dim %B cell	B cell	C	G	0.1101	0.02478	9.1791e-06	6	166502048	0.4346	0.00536919	19.7303
rs6998850	IgD+ CD38dim %B cell	B cell	G	A	0.1204	0.02683	7.45899e-06	8	61848028	0.3018	0.00547648	20.1268
rs546147740	IgD+ CD38dim %B cell	B cell	C	T	0.763	0.1665	4.75499e-06	8	4318676	0.0051	0.00570964	20.9886
rs62488766	IgD+ CD38dim %B cell	B cell	G	A	-0.3635	0.08066	6.80205e-06	8	12518295	0.0283	0.00552284	20.2981
rs61912200	IgD+ CD38dim %B cell	B cell	A	T	1.216	0.2655	4.81903e-06	12	1637126	0.0022	0.00570334	20.9653
rs78269238	IgD+ CD38dim %B cell	B cell	T	C	-0.2771	0.05349	2.34498e-07	14	65673804	0.0582	0.00728497	26.8219
rs60521331	IgD+ CD38dim %B cell	B cell	A	G	0.1107	0.02463	7.24202e-06	17	8639905	0.5022	0.0054935	20.1897
rs34157595	IgD+ CD38dim %B cell	B cell	C	T	0.1327	0.02673	7.23303e-07	17	49200947	0.3154	0.00669425	24.6324
rs329966	IgD+ CD38dim %B cell	B cell	G	A	-0.1265	0.02461	2.90402e-07	19	53070617	0.5425	0.00717309	26.4071
rs4811007	IgD+ CD38dim %B cell	B cell	G	A	0.1261	0.02461	3.12702e-07	20	48839604	0.4837	0.00712812	26.2403
rs73909843	IgD+ CD38dim %B cell	B cell	C	T	0.2092	0.0466	7.39095e-06	20	49554764	0.0764	0.00548075	20.1425
rs78958229	IgD+ CD38dim %B cell	B cell	T	C	0.2934	0.0591	7.21705e-07	21	39363957	0.044	0.00669427	24.6325
rs72691696	IgD+ CD38dim AC	B cell	T	C	1.476	0.332	9.04899e-06	1	166598682	0.0014	0.00537711	19.7542
rs7690529	IgD+ CD38dim AC	B cell	G	A	0.5256	0.1173	7.71898e-06	4	91412392	0.0115	0.00546173	20.0668
rs147207149	IgD+ CD38dim AC	B cell	G	A	0.6732	0.1407	1.78398e-06	5	128786753	0.0075	0.00622276	22.8803
rs17056318	IgD+ CD38dim AC	B cell	C	T	-0.2225	0.04431	5.37403e-07	5	158285953	0.081	0.0068496	25.2011
rs1510970	IgD+ CD38dim AC	B cell	A	G	-0.1966	0.04234	3.57001e-06	5	118216738	0.087	0.00586281	21.549
rs115150472	IgD+ CD38dim AC	B cell	T	C	2.534	0.5718	9.63008e-06	5	146138788	0.0004	0.00534308	19.6285
rs141880653	IgD+ CD38dim AC	B cell	T	C	1.849	0.3979	3.49004e-06	5	166970737	0.001	0.00587168	21.5818
rs115951641	IgD+ CD38dim AC	B cell	T	A	0.2476	0.05577	9.24996e-06	6	52336715	0.049	0.00536239	19.6998
rs12197153	IgD+ CD38dim AC	B cell	A	G	2.216	0.4431	5.95895e-07	6	100821460	0.0007	0.00679468	24.9976
rs143397127	IgD+ CD38dim AC	B cell	C	T	-0.4549	0.09626	2.37602e-06	7	12847391	0.0157	0.0060714	22.3204
rs190448231	IgD+ CD38dim AC	B cell	G	T	0.327	0.07351	8.89406e-06	7	87868543	0.028	0.00538334	19.7772
rs2395904	IgD+ CD38dim AC	B cell	G	T	-0.1253	0.0268	3.02503e-06	8	130617819	0.2657	0.00594343	21.8472
rs283340	IgD+ CD38dim AC	B cell	C	T	0.1175	0.02409	1.128e-06	8	70193536	0.5621	0.00646516	23.7774
rs150663332	IgD+ CD38dim AC	B cell	T	C	-0.1942	0.0428	5.88098e-06	8	2044843	0.084	0.00559972	20.5766
rs139801247	IgD+ CD38dim AC	B cell	C	T	0.3801	0.0836	5.63002e-06	9	138747854	0.0208	0.00562248	20.6607
rs116851238	IgD+ CD38dim AC	B cell	T	C	-0.4319	0.08996	1.64399e-06	10	33792014	0.0176	0.00626516	23.0372
rs12799241	IgD+ CD38dim AC	B cell	A	G	0.13	0.0273	1.99301e-06	11	119980729	0.2619	0.0061641	22.6633
rs75474045	IgD+ CD38dim AC	B cell	A	G	0.5528	0.1063	2.08502e-07	13	72428296	0.0126	0.00734282	27.0291
rs12906621	IgD+ CD38dim AC	B cell	A	G	0.1764	0.03817	3.91102e-06	15	37177413	0.1091	0.00580787	21.3459
rs117518951	IgD+ CD38dim AC	B cell	C	T	0.2458	0.0546	6.92708e-06	16	55449193	0.049	0.00551279	20.2554
rs143176410	IgD+ CD38dim AC	B cell	C	G	1.912	0.3929	1.185e-06	16	84305239	0.001	0.00643578	23.6687
rs8076302	IgD+ CD38dim AC	B cell	T	C	-0.1385	0.03056	6.00703e-06	17	79265701	0.185	0.00558668	20.5284
rs12939566	IgD+ CD38dim AC	B cell	T	A	-0.1486	0.02725	5.30603e-08	17	38038390	0.4148	0.00806827	29.7212
rs4792571	IgD+ CD38dim AC	B cell	T	G	0.1093	0.02377	4.41804e-06	17	14931234	0.4699	0.00575005	21.1322
rs655580	IgD+ CD38dim AC	B cell	A	G	0.1183	0.0239	7.70495e-07	19	53039110	0.4571	0.00665682	24.487
rs34764986	IgD+ CD38dim AC	B cell	C	T	-0.2175	0.04671	3.31497e-06	20	59926554	0.0699	0.00589555	21.6701
rs12122084	IgD+ CD38- %B cell	B cell	A	G	-0.1408	0.03104	5.93895e-06	1	111914431	0.1916	0.005595	20.5648
rs1512044	IgD+ CD38- %B cell	B cell	A	G	0.202	0.03882	2.07e-07	3	188624425	0.1084	0.00734959	27.0616
rs76376526	IgD+ CD38- %B cell	B cell	T	C	0.4948	0.1101	7.20593e-06	4	109408667	0.0133	0.00549247	20.1859
rs78009119	IgD+ CD38- %B cell	B cell	G	T	-0.4914	0.1063	3.88401e-06	5	136421498	0.0137	0.00580963	21.3583
rs34843244	IgD+ CD38- %B cell	B cell	T	A	0.308	0.06835	6.80597e-06	5	90267368	0.033	0.00552198	20.2949
rs115802369	IgD+ CD38- %B cell	B cell	G	A	-0.4129	0.0922	7.76497e-06	6	5380890	0.0175	0.00545416	20.0443
rs2621369	IgD+ CD38- %B cell	B cell	T	C	0.1498	0.03155	2.13098e-06	6	32768285	0.2901	0.00612676	22.5314
rs113398446	IgD+ CD38- %B cell	B cell	C	A	0.1793	0.03256	3.91201e-08	6	161871755	0.1687	0.00822395	30.3078
rs80032720	IgD+ CD38- %B cell	B cell	A	G	0.2539	0.05434	3.08901e-06	6	32384933	0.0734	0.00593439	21.8197
rs10254361	IgD+ CD38- %B cell	B cell	T	G	0.1333	0.02899	4.40099e-06	7	119564205	0.2404	0.00574825	21.1313
rs2251199	IgD+ CD38- %B cell	B cell	G	A	0.1168	0.02572	5.73799e-06	8	14671281	0.628	0.00560759	20.6113
rs62502412	IgD+ CD38- %B cell	B cell	T	A	0.1209	0.02712	8.58401e-06	8	28265475	0.2759	0.00540499	19.8626
rs10111625	IgD+ CD38- %B cell	B cell	G	A	-0.1169	0.02611	7.72094e-06	8	79595404	0.5384	0.0054515	20.0345
rs7012048	IgD+ CD38- %B cell	B cell	C	T	0.1407	0.0311	6.25403e-06	8	29631839	0.1874	0.00556568	20.4564
rs148952274	IgD+ CD38- %B cell	B cell	T	C	-2.911	0.6469	7.01003e-06	9	37982527	0.0004	0.00550664	20.2382
rs79870102	IgD+ CD38- %B cell	B cell	G	A	0.9733	0.216	6.83502e-06	12	66341509	0.0033	0.00552149	20.2931
rs1959342	IgD+ CD38- %B cell	B cell	T	A	0.112	0.02529	9.81002e-06	14	20673865	0.3589	0.00533446	19.602
rs77762131	IgD+ CD38- %B cell	B cell	C	G	0.3388	0.05748	4.101e-09	14	96205838	0.045	0.0094107	34.7229
rs10444793	IgD+ CD38- %B cell	B cell	A	G	-0.4608	0.09102	4.34901e-07	15	44517689	0.018	0.00695974	25.6161
rs147135384	IgD+ CD38- %B cell	B cell	C	T	-2.756	0.6192	8.78294e-06	15	40195637	0.0004	0.00538797	19.7997
rs11150426	IgD+ CD38- %B cell	B cell	C	G	-0.1169	0.02444	1.78098e-06	16	81986583	0.5386	0.00621718	22.8659
rs181771926	IgD+ CD38- %B cell	B cell	A	G	-0.5276	0.1101	1.73002e-06	16	52294553	0.0126	0.0062401	22.9508
rs329966	IgD+ CD38- %B cell	B cell	G	A	0.1246	0.02445	3.62702e-07	19	53070617	0.5425	0.00705148	25.9562
rs73909843	IgD+ CD38- %B cell	B cell	C	T	-0.2138	0.04629	4.00904e-06	20	49554764	0.0764	0.00579949	21.3208
rs35050775	IgD+ CD38- %B cell	B cell	T	G	0.3463	0.07724	7.53894e-06	20	8003880	0.0268	0.00546657	20.0901
rs10493766	IgD+ CD38- AC	B cell	G	A	-0.1336	0.02933	5.433e-06	1	85945660	0.233	0.00564319	20.7372
rs149701635	IgD+ CD38- AC	B cell	G	C	-0.3526	0.07768	5.84804e-06	3	44741083	0.0263	0.00560402	20.5925
rs79207264	IgD+ CD38- AC	B cell	A	G	0.1854	0.03946	2.73602e-06	3	96406408	0.1184	0.00600184	22.0632
rs71615254	IgD+ CD38- AC	B cell	C	A	-0.278	0.0622	8.085e-06	4	178658413	0.0406	0.00543421	19.9651
rs146127735	IgD+ CD38- AC	B cell	A	G	0.3025	0.06424	2.59298e-06	5	502938	0.0383	0.00602847	22.1616
rs1158784	IgD+ CD38- AC	B cell	T	A	0.174	0.03801	4.88405e-06	6	32758761	0.1554	0.00569921	20.9443
rs12216018	IgD+ CD38- AC	B cell	T	C	-0.1686	0.03603	2.988e-06	6	130514590	0.1415	0.0059537	21.8851
rs7809268	IgD+ CD38- AC	B cell	C	T	-0.2247	0.04918	5.07201e-06	7	96302607	0.0687	0.00567741	20.8637
rs144625305	IgD+ CD38- AC	B cell	T	C	0.6074	0.1364	8.70001e-06	7	7871676	0.0086	0.00539468	19.8191
rs10866982	IgD+ CD38- AC	B cell	A	G	-0.1114	0.02467	6.49307e-06	8	5127400	0.4751	0.00554639	20.3795
rs12763172	IgD+ CD38- AC	B cell	C	T	0.1258	0.02784	6.38499e-06	10	85447519	0.7213	0.0055539	20.4073
rs7909504	IgD+ CD38- AC	B cell	A	G	-0.165	0.03707	8.79103e-06	10	32174610	0.1358	0.00538976	19.8009
rs146687492	IgD+ CD38- AC	B cell	T	G	-0.3372	0.07361	4.76903e-06	11	125619694	0.0291	0.00570702	20.9732
rs12874404	IgD+ CD38- AC	B cell	G	A	0.1363	0.02669	3.41602e-07	13	108993494	0.3256	0.00708274	26.065
rs77762131	IgD+ CD38- AC	B cell	C	G	0.3229	0.05806	2.85299e-08	14	96205838	0.045	0.00838913	30.9132
rs10444793	IgD+ CD38- AC	B cell	A	G	-0.4107	0.09229	8.83792e-06	15	44517689	0.0181	0.00538751	19.7926
rs1529727	IgD+ CD38- AC	B cell	G	T	0.1176	0.02521	3.20701e-06	19	11164067	0.5581	0.00591678	21.7486
rs62235484	IgD+ CD38- AC	B cell	A	G	0.4628	0.09388	8.58005e-07	21	41083050	0.0175	0.00660324	24.2886
rs7412746	Unsw mem %B cell	B cell	T	C	-0.1152	0.02573	7.80998e-06	1	150860471	0.5153	0.00545163	20.0349
rs146430312	Unsw mem %B cell	B cell	T	G	1.017	0.2222	4.87203e-06	1	236060214	0.0027	0.00569571	20.9371
rs75766272	Unsw mem %B cell	B cell	T	C	-0.4409	0.08695	4.15002e-07	1	8009985	0.0201	0.00698189	25.6982
rs72686460	Unsw mem %B cell	B cell	A	T	0.1254	0.02755	5.44804e-06	1	45867753	0.2961	0.00563344	20.7069
rs77201712	Unsw mem %B cell	B cell	C	T	0.2907	0.06322	4.38995e-06	2	157311822	0.0392	0.00574847	21.1321
rs17006489	Unsw mem %B cell	B cell	G	A	-0.1728	0.03779	4.976e-06	2	28304630	0.1354	0.00568503	20.8976
rs72844588	Unsw mem %B cell	B cell	A	G	0.2054	0.04341	2.31398e-06	2	138420154	0.0913	0.00608479	22.3761
rs45608038	Unsw mem %B cell	B cell	G	A	0.294	0.06266	2.80698e-06	2	73679013	0.0421	0.00598387	22.0027
rs73041424	Unsw mem %B cell	B cell	G	A	-0.2606	0.05834	8.18502e-06	3	16414269	0.0488	0.0054266	19.9424
rs183471524	Unsw mem %B cell	B cell	G	A	-0.1978	0.04411	7.52905e-06	4	27108645	0.0905	0.00546855	20.0974
rs116525939	Unsw mem %B cell	B cell	C	T	0.9467	0.2075	5.22998e-06	5	97611924	0.0036	0.00565977	20.8042
rs895377	Unsw mem %B cell	B cell	A	G	-0.1186	0.02612	5.77604e-06	5	58050530	0.3683	0.00560604	20.6056
rs73032183	Unsw mem %B cell	B cell	C	T	0.1675	0.03506	1.852e-06	6	169456830	0.1509	0.00620267	22.8123
rs4710879	Unsw mem %B cell	B cell	T	C	-0.1204	0.0253	2.03301e-06	6	170426027	0.5621	0.00615468	22.6347
rs12539793	Unsw mem %B cell	B cell	T	C	-0.5404	0.1145	2.47002e-06	7	25971860	0.0115	0.00605421	22.2629
rs11779181	Unsw mem %B cell	B cell	T	C	-0.1402	0.03143	8.41008e-06	8	9063027	0.4003	0.0054116	19.887
rs1679013	Unsw mem %B cell	B cell	T	C	-0.1252	0.02555	9.97103e-07	9	22206987	0.5945	0.00652318	23.9988
rs1930922	Unsw mem %B cell	B cell	G	A	-0.137	0.0295	3.54797e-06	9	93297086	0.2419	0.00586298	21.5556
rs12380223	Unsw mem %B cell	B cell	A	T	-0.5815	0.128	5.76196e-06	9	7639660	0.0096	0.00561191	20.6273
rs143553941	Unsw mem %B cell	B cell	C	G	0.5187	0.1092	2.093e-06	12	109368119	0.013	0.00613184	22.5502
rs11519226	Unsw mem %B cell	B cell	T	A	0.1229	0.02717	6.23706e-06	12	20322449	0.299	0.00556386	20.4497
rs7322292	Unsw mem %B cell	B cell	T	C	-0.1256	0.02669	2.61403e-06	13	51370899	0.3275	0.00601915	22.1332
rs73192651	Unsw mem %B cell	B cell	T	C	0.5551	0.08989	7.31493e-10	13	50212885	0.02	0.0103202	38.1138
rs2793491	Unsw mem %B cell	B cell	T	C	-0.1335	0.02997	8.71806e-06	13	24826051	0.2052	0.00539652	19.8313
rs73518104	Unsw mem %B cell	B cell	A	G	0.2174	0.04847	7.48204e-06	13	70177578	0.0708	0.00547099	20.1065
rs117004076	Unsw mem %B cell	B cell	G	A	0.4523	0.102	9.52708e-06	14	97702226	0.0146	0.00534809	19.6524
rs77762131	Unsw mem %B cell	B cell	C	G	0.3067	0.05822	1.457e-07	14	96205838	0.045	0.00753139	27.7361
rs143666202	Unsw mem %B cell	B cell	A	G	0.2759	0.0579	1.957e-06	14	77579227	0.0503	0.00617068	22.6939
rs150839591	Unsw mem %B cell	B cell	G	T	0.2459	0.05396	5.33998e-06	17	260039	0.0552	0.00564663	20.7556
rs1596383	Unsw mem %B cell	B cell	A	G	0.1208	0.02585	3.06302e-06	18	7993103	0.6259	0.00593611	21.8261
rs1883832	Unsw mem %B cell	B cell	C	T	-0.1236	0.02682	4.23701e-06	20	44746982	0.6318	0.00577404	21.2267
rs138380722	Unsw mem %B cell	B cell	A	G	-1.906	0.4167	4.94197e-06	20	56790125	0.0007	0.00568848	20.9103
rs146720368	Unsw mem %B cell	B cell	T	C	0.852	0.1923	9.65895e-06	22	32003463	0.0042	0.00533913	19.6193
rs75766272	Unsw mem AC	B cell	T	C	-0.3814	0.08558	8.57808e-06	1	8009985	0.0201	0.00540328	19.8509
rs11737576	Unsw mem AC	B cell	T	C	-0.2347	0.05231	7.42506e-06	4	55923201	0.0584	0.00547603	20.1196
rs79831025	Unsw mem AC	B cell	G	C	0.3026	0.06778	8.29392e-06	6	40981212	0.0334	0.0054221	19.9204
rs4076316	Unsw mem AC	B cell	A	T	-0.1331	0.02714	9.72904e-07	6	167859623	0.3005	0.00653556	24.038
rs144625305	Unsw mem AC	B cell	T	C	0.5999	0.1347	8.69901e-06	7	7871676	0.0086	0.00539593	19.8237
rs2436878	Unsw mem AC	B cell	G	A	0.2056	0.04549	6.40693e-06	8	103767171	0.077	0.00555633	20.4163
rs118092259	Unsw mem AC	B cell	G	T	-0.2912	0.06306	4.00101e-06	8	89432719	0.0414	0.00579886	21.3126
rs11794578	Unsw mem AC	B cell	G	T	0.1114	0.02446	5.41701e-06	9	808529	0.4521	0.0056415	20.731
rs112839090	Unsw mem AC	B cell	A	G	-0.1468	0.03096	2.18902e-06	12	119727983	0.1972	0.00611197	22.4705
rs12874404	Unsw mem AC	B cell	G	A	0.1523	0.02639	8.62303e-09	13	108993494	0.3256	0.00902768	33.2877
rs557577736	Unsw mem AC	B cell	G	A	1.924	0.3849	6.08793e-07	13	46224092	0.001	0.00678813	24.9733
rs145371905	Unsw mem AC	B cell	T	G	0.4126	0.08871	3.42997e-06	13	70325772	0.0194	0.00588227	21.621
rs73192651	Unsw mem AC	B cell	T	C	0.4968	0.08845	2.09402e-08	13	50212885	0.02	0.00855519	31.5304
rs77762131	Unsw mem AC	B cell	C	G	0.3067	0.05723	8.86605e-08	14	96205838	0.045	0.00779427	28.704
rs143666202	Unsw mem AC	B cell	A	G	0.268	0.05703	2.711e-06	14	77579227	0.0502	0.00600401	22.0712
rs8014978	Unsw mem AC	B cell	C	T	-0.123	0.02471	6.71104e-07	14	94936964	0.5737	0.00673171	24.7644
rs880311	Unsw mem AC	B cell	T	C	-0.1813	0.04019	6.62995e-06	16	8963504	0.1034	0.00553532	20.3386
rs11657118	Unsw mem AC	B cell	C	T	-0.1112	0.02412	4.20998e-06	17	2714118	0.475	0.00578005	21.2431
rs12461001	Unsw mem AC	B cell	A	G	0.1184	0.02528	2.94802e-06	19	14885525	0.6291	0.0059641	21.9236
rs7254039	Unsw mem AC	B cell	A	G	-0.2602	0.05799	7.42506e-06	19	14993354	0.0435	0.00547668	20.122
rs6032660	Unsw mem AC	B cell	A	G	-0.1345	0.02641	3.65797e-07	20	44730245	0.6359	0.0070442	25.9221
rs55712190	Unsw mem AC	B cell	T	C	0.214	0.04712	5.75798e-06	22	22613458	0.074	0.00561006	20.6148
rs76625665	IgD- CD27- %B cell	B cell	T	G	-0.6497	0.144	6.61302e-06	1	233049739	0.0068	0.0055356	20.3453
rs116473015	IgD- CD27- %B cell	B cell	T	C	0.3455	0.07401	3.14101e-06	2	147859010	0.029	0.00592393	21.781
rs9842571	IgD- CD27- %B cell	B cell	A	G	-0.1134	0.02519	6.97108e-06	3	125931267	0.554	0.00551118	20.255
rs35574803	IgD- CD27- %B cell	B cell	C	T	-0.3526	0.05371	5.92243e-11	3	32533246	0.0562	0.0116477	43.0742
rs79430021	IgD- CD27- %B cell	B cell	A	G	0.7602	0.1642	3.80697e-06	4	25037515	0.006	0.00582702	21.4226
rs35661323	IgD- CD27- %B cell	B cell	T	C	0.1158	0.02527	4.73097e-06	7	44284783	0.5505	0.00570946	20.9879
rs2250246	IgD- CD27- %B cell	B cell	G	A	0.1466	0.02442	2.12501e-09	12	6553016	0.5339	0.00975872	36.0196
rs7224129	IgD- CD27- %B cell	B cell	A	G	-0.1297	0.02756	2.61e-06	17	38075426	0.4751	0.00601969	22.1352
rs11658240	IgD- CD27- %B cell	B cell	G	A	-0.1678	0.03574	2.76599e-06	17	80484139	0.1362	0.00599156	22.0312
rs7209088	IgD- CD27- %B cell	B cell	G	C	-0.12	0.02705	9.40503e-06	17	8030165	0.2786	0.00535269	19.6694
rs72897237	IgD- CD27- %B cell	B cell	C	T	0.4671	0.09743	1.69699e-06	18	37553257	0.0161	0.0062458	22.9719
rs645554	IgD- CD27- %B cell	B cell	A	G	-0.1226	0.02695	5.52205e-06	19	14389948	0.2811	0.00562714	20.6836
rs4810485	IgD- CD27- %B cell	B cell	G	T	0.3898	0.02585	7.1978e-50	20	44747947	0.6314	0.0585383	227.261
rs6073079	IgD- CD27- %B cell	B cell	A	G	0.1776	0.03746	2.21299e-06	20	42024537	0.12	0.00610892	22.4653
rs11086984	IgD- CD27- %B cell	B cell	T	C	-0.1811	0.03498	2.36799e-07	20	44511627	0.1514	0.00727614	26.7892
rs62223906	IgD- CD27- %B cell	B cell	T	C	0.2217	0.0497	8.39093e-06	21	38699025	0.0649	0.00541174	19.8875
rs71615254	IgD+ AC	B cell	C	A	-0.3043	0.06135	7.40406e-07	4	178658413	0.0406	0.00668248	24.5888
rs12197153	IgD+ AC	B cell	A	G	2.08	0.4491	3.74498e-06	6	100821460	0.0007	0.00583144	21.4389
rs9354413	IgD+ AC	B cell	C	T	0.1254	0.02726	4.385e-06	6	67039330	0.2963	0.00575324	21.1498
rs2390504	IgD+ AC	B cell	A	G	-0.2583	0.05708	6.222e-06	7	21321670	0.0485	0.00556841	20.4665
rs146233710	IgD+ AC	B cell	G	C	-0.3853	0.08481	5.72704e-06	7	106139682	0.0221	0.00561222	20.6284
rs150663332	IgD+ AC	B cell	T	C	-0.2314	0.04374	1.28399e-07	8	2044843	0.0839	0.00759509	27.9725
rs3019260	IgD+ AC	B cell	A	C	0.1185	0.02595	5.12495e-06	8	102068804	0.3173	0.0056698	20.8413
rs701839	IgD+ AC	B cell	G	A	0.1309	0.02785	2.713e-06	10	102955294	0.7123	0.00600466	22.0796
rs189761842	IgD+ AC	B cell	T	C	0.8269	0.1697	1.15199e-06	10	125485345	0.0055	0.0064507	23.7304
rs116906133	IgD+ AC	B cell	G	A	-0.9845	0.2207	8.4349e-06	13	100023905	0.0037	0.00541184	19.8879
rs4145212	IgD+ AC	B cell	A	T	0.1284	0.02442	1.52901e-07	13	108960188	0.5405	0.00750314	27.6313
rs3811215	IgD+ AC	B cell	T	G	-0.1332	0.02679	6.85993e-07	14	22954777	0.3033	0.00671448	24.7073
rs11638959	IgD+ AC	B cell	A	G	0.1525	0.03281	3.46801e-06	15	25171150	0.1557	0.00587279	21.5918
rs143176410	IgD+ AC	B cell	C	G	1.831	0.4032	5.75705e-06	16	84305239	0.001	0.00560749	20.611
rs11653761	IgD+ AC	B cell	T	G	-0.1212	0.02449	7.76998e-07	17	2716535	0.5919	0.00665279	24.4788
rs62067029	IgD+ AC	B cell	T	A	-0.1669	0.0285	5.11505e-09	17	38038391	0.4148	0.00929061	34.2756
rs67017503	IgD+ AC	B cell	A	C	0.2021	0.04547	9.09704e-06	17	74280991	0.0759	0.00537301	19.7445
rs12461001	IgD+ AC	B cell	A	G	0.1175	0.02527	3.43202e-06	19	14885525	0.6292	0.00587733	21.6087
rs77110486	IgD+ AC	B cell	T	C	0.522	0.1168	8.14798e-06	20	56359017	0.0107	0.00543206	19.9626
rs61786059	IgD- CD27- AC	B cell	T	G	-0.1238	0.02692	4.44601e-06	1	29035758	0.3135	0.00575148	21.1375
rs7518494	IgD- CD27- AC	B cell	A	G	0.2278	0.04884	3.211e-06	1	217233446	0.9334	0.00591525	21.743
rs185621536	IgD- CD27- AC	B cell	T	C	-0.3205	0.07004	4.89396e-06	1	113524501	0.0312	0.00569478	20.9279
rs12129123	IgD- CD27- AC	B cell	T	C	-0.1387	0.0309	7.36207e-06	1	10083709	0.2221	0.00548079	20.1372
rs72953104	IgD- CD27- AC	B cell	G	C	0.2313	0.05018	4.17503e-06	1	41379583	0.0643	0.00577786	21.235
rs113442137	IgD- CD27- AC	B cell	A	G	-0.2567	0.05748	8.20994e-06	1	160254955	0.0472	0.00542562	19.9334
rs11688492	IgD- CD27- AC	B cell	C	T	-0.1216	0.02504	1.243e-06	2	64865804	0.5196	0.00640914	23.5701
rs7606024	IgD- CD27- AC	B cell	A	T	-0.1375	0.03037	6.15404e-06	2	56616595	0.7882	0.00557547	20.487
rs114551034	IgD- CD27- AC	B cell	A	G	-0.2787	0.05695	1.033e-06	2	66709035	0.0509	0.00650796	23.9358
rs35574803	IgD- CD27- AC	B cell	C	T	-0.2808	0.05393	2.01999e-07	3	32533246	0.0562	0.00736069	27.0954
rs13099360	IgD- CD27- AC	B cell	G	A	-0.263	0.05944	9.95612e-06	3	60476875	0.0466	0.00532633	19.5666
rs59951351	IgD- CD27- AC	B cell	T	A	0.173	0.03878	8.37298e-06	4	38152090	0.1171	0.00541393	19.8902
rs74356874	IgD- CD27- AC	B cell	A	G	0.6631	0.1462	5.96499e-06	5	22936562	0.0066	0.00559526	20.5601
rs144306835	IgD- CD27- AC	B cell	A	G	0.3826	0.07964	1.617e-06	8	96356983	0.0234	0.00627319	23.0669
rs112432445	IgD- CD27- AC	B cell	A	G	0.2796	0.05583	5.767e-07	9	4162626	0.0528	0.0068134	25.0669
rs78763642	IgD- CD27- AC	B cell	A	G	-0.3304	0.07442	9.2841e-06	9	25294308	0.0279	0.0053624	19.6999
rs117493606	IgD- CD27- AC	B cell	G	T	0.6463	0.1428	6.19099e-06	10	28340929	0.009	0.00557159	20.4727
rs117833074	IgD- CD27- AC	B cell	C	T	-0.1795	0.0403	8.64908e-06	12	77551907	0.1146	0.00539712	19.8281
rs1047792	IgD- CD27- AC	B cell	T	G	-0.1467	0.03249	6.49995e-06	12	6649099	0.176	0.00554549	20.3762
rs2250246	IgD- CD27- AC	B cell	G	A	0.1359	0.02451	3.12903e-08	12	6553016	0.5341	0.00833891	30.7266
rs11843493	IgD- CD27- AC	B cell	C	A	-0.1109	0.02482	8.19691e-06	13	47527957	0.4944	0.00543111	19.9536
rs421516	IgD- CD27- AC	B cell	A	C	-0.2897	0.0627	3.96798e-06	17	63135589	0.9583	0.00580533	21.3366
rs11661511	IgD- CD27- AC	B cell	C	T	-0.1204	0.02636	5.03999e-06	18	60852258	0.6704	0.00567394	20.8509
rs72977632	IgD- CD27- AC	B cell	A	T	-0.2296	0.05036	5.325e-06	19	1930174	0.0643	0.00565333	20.7747
rs406298	IgD- CD27- AC	B cell	G	C	0.1135	0.0244	3.38602e-06	19	16409903	0.5327	0.0058836	21.6259
rs77126700	IgD- CD27- AC	B cell	C	T	0.3825	0.08026	1.95101e-06	20	47313887	0.0239	0.00617403	22.7001
rs4239702	IgD- CD27- AC	B cell	C	T	0.2841	0.02593	1.6421e-27	20	44749251	0.6002	0.0317907	119.977
rs909692	IgD- CD27- AC	B cell	G	C	-0.1107	0.02495	9.356e-06	22	50710633	0.4683	0.00535569	19.6751
rs9615714	IgD- CD27- AC	B cell	G	A	-0.1733	0.03486	6.94592e-07	22	48376963	0.1421	0.00671445	24.7004
rs72757888	Sw mem %B cell	B cell	T	C	-0.5733	0.1213	2.36701e-06	1	233045963	0.01	0.00607117	22.3257
rs11204752	Sw mem %B cell	B cell	C	T	0.1189	0.02561	3.58501e-06	1	150958133	0.5387	0.00585959	21.543
rs1519529	Sw mem %B cell	B cell	G	C	0.1327	0.02951	7.13806e-06	2	136974257	0.2363	0.005499	20.21
rs138919897	Sw mem %B cell	B cell	G	A	-1.348	0.3023	8.49298e-06	3	106834795	0.0019	0.00540784	19.8731
rs55658041	Sw mem %B cell	B cell	T	G	1.008	0.2105	1.75102e-06	4	164291862	0.0037	0.00623128	22.9181
rs17405603	Sw mem %B cell	B cell	T	A	-0.1414	0.02795	4.40301e-07	5	144608340	0.2841	0.00694995	25.5798
rs830682	Sw mem %B cell	B cell	C	T	-0.1286	0.02855	6.85394e-06	5	165597506	0.7383	0.00551749	20.2783
rs9265880	Sw mem %B cell	B cell	C	T	-0.1543	0.0316	1.096e-06	6	31313054	0.4717	0.00647754	23.8298
rs2450220	Sw mem %B cell	B cell	T	C	0.1522	0.03212	2.24698e-06	8	119323401	0.816	0.00610232	22.4409
rs140191306	Sw mem %B cell	B cell	T	C	-0.4624	0.09477	1.11199e-06	9	2570753	0.0179	0.00646772	23.7934
rs2105800	Sw mem %B cell	B cell	A	G	-0.1181	0.02607	6.11406e-06	11	90592716	0.4881	0.00558036	20.5107
rs11068290	Sw mem %B cell	B cell	T	C	-0.407	0.08203	7.305e-07	12	110228055	0.0231	0.00668659	24.604
rs114917376	Sw mem %B cell	B cell	G	A	0.1985	0.04285	3.74197e-06	17	51764168	0.0958	0.00583382	21.4478
rs73426855	Sw mem %B cell	B cell	C	T	0.1769	0.03524	5.427e-07	17	77637123	0.1471	0.00684347	25.1853
rs142587763	Sw mem AC	B cell	T	C	-0.2707	0.05949	5.51099e-06	1	165680636	0.0435	0.00563157	20.6943
rs115414430	Sw mem AC	B cell	G	C	0.3537	0.07458	2.19599e-06	2	36720835	0.0286	0.00611442	22.4796
rs1519526	Sw mem AC	B cell	C	T	0.1511	0.03122	1.34999e-06	2	136967396	0.1957	0.00636624	23.4113
rs7595246	Sw mem AC	B cell	C	T	0.1458	0.03118	3.01502e-06	2	238554657	0.1893	0.00594521	21.8537
rs73185679	Sw mem AC	B cell	C	T	0.1794	0.03978	6.65794e-06	3	186485863	0.1041	0.00553223	20.3272
rs141352577	Sw mem AC	B cell	T	C	0.3583	0.07898	5.91099e-06	3	8492010	0.0235	0.00559777	20.5694
rs115218350	Sw mem AC	B cell	A	T	-1.838	0.4006	4.61403e-06	3	104146883	0.0008	0.00572492	21.0393
rs80076964	Sw mem AC	B cell	C	G	0.481	0.1008	1.88499e-06	4	94935625	0.0141	0.00618965	22.7579
rs4697617	Sw mem AC	B cell	A	G	0.1212	0.02695	7.07001e-06	4	25771115	0.7103	0.00550156	20.2139
rs452973	Sw mem AC	B cell	T	G	0.1223	0.02758	9.50101e-06	5	11308990	0.2705	0.00534969	19.6529
rs4076316	Sw mem AC	B cell	A	T	-0.1251	0.02725	4.53503e-06	6	167859623	0.3005	0.00573164	21.0642
rs1161387	Sw mem AC	B cell	G	C	0.1297	0.02914	8.86605e-06	6	50598963	0.286	0.00538949	19.7999
rs60508745	Sw mem AC	B cell	C	T	-0.1161	0.02496	3.37202e-06	7	40554169	0.5137	0.0058831	21.6241
rs11777835	Sw mem AC	B cell	C	T	-0.1238	0.02489	6.82606e-07	8	144986103	0.5715	0.00672135	24.726
rs62521107	Sw mem AC	B cell	T	C	-0.2543	0.05357	2.146e-06	8	118851954	0.058	0.00612597	22.5223
rs2454536	Sw mem AC	B cell	C	T	-0.1356	0.02771	1.02301e-06	10	53764740	0.283	0.00650736	23.9336
rs192544457	Sw mem AC	B cell	A	G	0.7964	0.161	7.87209e-07	13	42337460	0.006	0.00664825	24.4553
rs73178168	Sw mem AC	B cell	T	C	0.16	0.03344	1.77599e-06	13	47809629	0.1703	0.00622286	22.8807
rs9520836	Sw mem AC	B cell	G	A	0.1323	0.02454	7.42694e-08	13	108957063	0.5044	0.00788725	29.0491
rs11653761	Sw mem AC	B cell	T	G	-0.1273	0.02469	2.65497e-07	17	2716535	0.592	0.00721875	26.5691
rs421516	Sw mem AC	B cell	A	C	-0.2923	0.06252	3.03103e-06	17	63135589	0.9583	0.00594326	21.8465
rs117605782	Sw mem AC	B cell	A	G	0.9179	0.2043	7.27998e-06	18	46442174	0.0034	0.00549106	20.1751
rs149462070	Sw mem AC	B cell	C	A	-0.7487	0.1638	5.05406e-06	21	14412199	0.0056	0.00568207	20.8809
rs77741094	Sw mem AC	B cell	G	C	-0.5466	0.1111	9.03192e-07	21	42362418	0.0126	0.00657717	24.1921
rs5994482	Sw mem AC	B cell	G	C	-0.1828	0.04049	6.51703e-06	22	32570873	0.103	0.00554416	20.3713
rs187723151	PB/PC %B cell	B cell	A	G	-0.9069	0.1924	2.52e-06	1	242186219	0.004	0.00603719	22.206
rs2792563	PB/PC %B cell	B cell	A	G	-0.1287	0.02511	3.14702e-07	1	213100225	0.5671	0.00713037	26.2559
rs150152228	PB/PC %B cell	B cell	G	A	-1.507	0.3325	6.01395e-06	2	235278654	0.0012	0.00558428	20.5308
rs79423067	PB/PC %B cell	B cell	T	A	0.4869	0.1059	4.44795e-06	4	143873369	0.0149	0.00574568	21.1276
rs78804535	PB/PC %B cell	B cell	T	C	0.3286	0.07069	3.46897e-06	4	144419847	0.0316	0.00587243	21.5964
rs140642786	PB/PC %B cell	B cell	A	G	0.1711	0.03733	4.75499e-06	5	148927495	0.1223	0.00571023	20.9965
rs2019885	PB/PC %B cell	B cell	C	T	-0.1749	0.03747	3.15798e-06	5	163177849	0.1211	0.00592092	21.7758
rs193552	PB/PC %B cell	B cell	T	A	0.1159	0.02556	5.951e-06	5	148172599	0.6506	0.00558943	20.5498
rs34629	PB/PC %B cell	B cell	A	G	-0.2427	0.05008	1.31299e-06	5	60527506	0.0633	0.00637952	23.4733
rs61294310	PB/PC %B cell	B cell	G	A	0.5	0.1092	4.853e-06	6	5266557	0.0124	0.00569861	20.9535
rs11754551	PB/PC %B cell	B cell	C	T	0.2127	0.04774	8.67301e-06	6	145631063	0.0681	0.00539729	19.8396
rs78370279	PB/PC %B cell	B cell	G	A	0.5592	0.1204	3.54103e-06	7	71338898	0.0104	0.00586252	21.5598
rs74326785	PB/PC %B cell	B cell	C	T	0.3429	0.07479	4.69397e-06	8	24549984	0.0279	0.00571368	21.0092
rs138542577	PB/PC %B cell	B cell	C	G	0.3534	0.06406	3.708e-08	8	16074805	0.0376	0.0082512	30.4174
rs4458909	PB/PC %B cell	B cell	A	G	-0.1199	0.02567	3.09599e-06	8	118447297	0.3324	0.00592871	21.8046
rs3138500	PB/PC %B cell	B cell	T	C	-0.2223	0.04922	6.48993e-06	9	92219945	0.0678	0.00554545	20.3872
rs12412378	PB/PC %B cell	B cell	A	C	-0.1669	0.0328	3.77798e-07	10	130483163	0.1607	0.00702843	25.8778
rs185836310	PB/PC %B cell	B cell	C	T	-0.257	0.05578	4.23e-06	10	73504848	0.051	0.00576969	21.2164
rs76195952	PB/PC %B cell	B cell	T	C	-0.4648	0.1027	6.24698e-06	11	129797755	0.0142	0.0055683	20.4717
rs55728331	PB/PC %B cell	B cell	A	G	1.708	0.3449	7.60694e-07	11	117526440	0.0015	0.00665953	24.5105
rs10849436	PB/PC %B cell	B cell	A	G	0.1576	0.0337	3.01599e-06	12	6409619	0.1595	0.0059432	21.8582
rs62012610	PB/PC %B cell	B cell	C	G	0.2879	0.06268	4.51898e-06	15	34006114	0.0381	0.00573435	21.0857
rs8191161	PB/PC %B cell	B cell	C	G	-0.2036	0.0447	5.427e-06	16	82103595	0.0832	0.0056395	20.7349
rs12709039	PB/PC %B cell	B cell	A	C	-0.1407	0.02784	4.57499e-07	16	59861376	0.7365	0.006934	25.5277
rs80148662	PB/PC %B cell	B cell	A	G	0.4702	0.1048	7.45504e-06	17	52836239	0.0137	0.00547288	20.1189
rs186329	PB/PC %B cell	B cell	C	T	0.154	0.03221	1.79999e-06	19	56065534	0.1706	0.00621027	22.8466
rs8132059	PB/PC %B cell	B cell	T	C	-0.1288	0.02877	7.73891e-06	21	16916284	0.2243	0.00544923	20.0315
rs11089305	PB/PC %B cell	B cell	G	A	0.1338	0.02685	6.51793e-07	22	19729361	0.2881	0.00674282	24.8191
rs80297308	PB/PC AC	B cell	T	C	1.467	0.3075	1.911e-06	1	102294391	0.0015	0.00618515	22.7474
rs10800645	PB/PC AC	B cell	A	G	0.1124	0.02479	5.95498e-06	1	199586940	0.5844	0.00559011	20.5467
rs74458303	PB/PC AC	B cell	A	G	2.692	0.5745	2.89701e-06	2	121699864	0.0004	0.00596823	21.9448
rs148362575	PB/PC AC	B cell	T	A	2.566	0.5486	3.02998e-06	2	187165335	0.0008	0.00594684	21.8657
rs148389014	PB/PC AC	B cell	T	C	0.7633	0.1696	7.01601e-06	3	188082431	0.0051	0.00550827	20.2442
rs116540222	PB/PC AC	B cell	T	C	1.671	0.3677	5.67806e-06	3	117331256	0.0011	0.00561558	20.6409
rs149048155	PB/PC AC	B cell	C	A	-0.2902	0.06467	7.45401e-06	3	957228	0.036	0.0054762	20.1257
rs62353585	PB/PC AC	B cell	C	T	0.3653	0.07865	3.53403e-06	4	168102710	0.0227	0.00586439	21.5608
rs76709581	PB/PC AC	B cell	C	T	-0.1773	0.03843	4.06097e-06	5	179574693	0.1061	0.0057867	21.2735
rs7449190	PB/PC AC	B cell	C	T	0.1236	0.02749	7.09807e-06	5	1297918	0.7401	0.00549754	20.2046
rs61294310	PB/PC AC	B cell	G	A	0.5137	0.1072	1.736e-06	6	5266557	0.0124	0.00624002	22.9505
rs4506076	PB/PC AC	B cell	C	A	-0.1344	0.03016	8.53591e-06	6	8860293	0.8043	0.00540081	19.8472
rs149559870	PB/PC AC	B cell	T	C	0.4466	0.09807	5.432e-06	8	39638049	0.0157	0.00563877	20.7266
rs74565954	PB/PC AC	B cell	T	C	0.4919	0.1035	2.10199e-06	8	24520468	0.0135	0.00613866	22.5754
rs62519719	PB/PC AC	B cell	A	G	-0.1239	0.02639	2.791e-06	8	118376967	0.2815	0.00599141	22.0306
rs12412378	PB/PC AC	B cell	A	C	-0.16	0.03222	7.18704e-07	10	130483163	0.1608	0.006698	24.6463
rs1681588	PB/PC AC	B cell	C	T	0.1086	0.02407	6.61698e-06	14	23098304	0.5559	0.00553569	20.3456
rs17765677	PB/PC AC	B cell	C	T	-0.3422	0.07069	1.34499e-06	16	65999760	0.0304	0.00636715	23.4211
rs7185719	PB/PC AC	B cell	G	C	-0.1228	0.02721	6.561e-06	16	59859266	0.732	0.00553863	20.3565
rs112471525	PB/PC AC	B cell	G	A	0.3865	0.0862	7.58298e-06	17	52797903	0.0189	0.00546737	20.0931
rs72883992	PB/PC AC	B cell	C	G	0.1932	0.04342	8.82104e-06	18	24475181	0.0807	0.00538474	19.7878
rs4806937	PB/PC AC	B cell	A	C	-0.1145	0.02557	7.79292e-06	19	3443405	0.3229	0.00545318	20.0407
rs6014246	PB/PC AC	B cell	A	G	-0.1186	0.02577	4.30299e-06	20	53613034	0.3112	0.00575847	21.1691
rs4820558	PB/PC AC	B cell	G	C	0.1172	0.02408	1.19399e-06	22	21022887	0.466	0.00643596	23.6758
rs28652751	PB/PC AC	B cell	A	T	-0.1141	0.02564	8.85707e-06	22	35861208	0.3179	0.00538598	19.7924
rs75766272	Memory B cell %B cell	B cell	T	C	-0.468	0.08646	6.601e-08	1	8009985	0.0201	0.00794823	29.2835
rs4658141	Memory B cell %B cell	B cell	C	T	-0.1354	0.02587	1.73201e-07	1	89814066	0.3805	0.00743496	27.3783
rs149876490	Memory B cell %B cell	B cell	T	C	-1.002	0.224	7.993e-06	1	16668240	0.0027	0.00544183	19.9987
rs7412746	Memory B cell %B cell	B cell	T	C	-0.138	0.02542	6.03295e-08	1	150860471	0.5153	0.00799459	29.4557
rs72635970	Memory B cell %B cell	B cell	G	T	0.3572	0.06109	5.44703e-09	2	73868977	0.0444	0.00926225	34.17
rs116391651	Memory B cell %B cell	B cell	A	G	0.426	0.09616	9.69393e-06	2	183843344	0.0161	0.00533803	19.6152
rs72844588	Memory B cell %B cell	B cell	A	G	0.2178	0.04314	4.671e-07	2	138420154	0.0913	0.00692172	25.4752
rs55710170	Memory B cell %B cell	B cell	A	G	-0.1745	0.03783	4.11604e-06	3	16416145	0.1181	0.0057846	21.2657
rs60515154	Memory B cell %B cell	B cell	T	C	0.1306	0.02887	6.30304e-06	4	47914545	0.7517	0.00556473	20.4529
rs35698683	Memory B cell %B cell	B cell	G	A	-0.2768	0.05925	3.09899e-06	4	11590243	0.0447	0.00593262	21.8131
rs77312528	Memory B cell %B cell	B cell	G	T	-0.6233	0.1256	7.26993e-07	4	36385921	0.0107	0.00668922	24.6137
rs895377	Memory B cell %B cell	B cell	A	G	-0.1351	0.02599	2.13e-07	5	58050530	0.3683	0.00733459	27.006
rs690488	Memory B cell %B cell	B cell	A	C	0.1701	0.03602	2.43703e-06	5	40183220	0.8588	0.00606116	22.2886
rs115405874	Memory B cell %B cell	B cell	G	A	0.9926	0.2014	8.60994e-07	5	119742816	0.0037	0.00659826	24.2768
rs62398379	Memory B cell %B cell	B cell	C	T	0.1256	0.0259	1.28301e-06	6	37585447	0.4032	0.00638956	23.504
rs9270558	Memory B cell %B cell	B cell	A	G	-0.1488	0.03249	4.79899e-06	6	32560667	0.5249	0.00570292	20.9637
rs9492229	Memory B cell %B cell	B cell	C	T	0.3141	0.06101	2.74998e-07	6	129409652	0.9556	0.00719569	26.4909
rs633090	Memory B cell %B cell	B cell	T	A	0.115	0.02571	7.96196e-06	8	12933368	0.3414	0.00544123	19.9965
rs140191306	Memory B cell %B cell	B cell	T	C	-0.4176	0.09392	8.96396e-06	9	2570753	0.0179	0.00537698	19.7591
rs145123647	Memory B cell %B cell	B cell	T	C	-1.082	0.2244	1.48898e-06	10	26959594	0.003	0.0063173	23.2365
rs10750504	Memory B cell %B cell	B cell	A	C	-0.1775	0.03942	6.93202e-06	11	132156175	0.1135	0.00551363	20.264
rs61896866	Memory B cell %B cell	B cell	A	G	0.1294	0.0287	6.71506e-06	11	111318165	0.2428	0.00552805	20.3174
rs112570989	Memory B cell %B cell	B cell	T	C	-0.4739	0.1022	3.63203e-06	12	2866164	0.0149	0.00584522	21.4899
rs9584780	Memory B cell %B cell	B cell	C	T	0.3691	0.07708	1.754e-06	13	98901269	0.0257	0.00623111	22.9175
rs76477280	Memory B cell %B cell	B cell	G	A	0.4292	0.08807	1.14301e-06	13	50147180	0.0206	0.00645249	23.737
rs116844769	Memory B cell %B cell	B cell	A	G	0.2839	0.05066	2.26199e-08	14	65713895	0.0662	0.00851455	31.3879
rs77762131	Memory B cell %B cell	B cell	C	G	0.2733	0.05819	2.73401e-06	14	96205838	0.045	0.00599578	22.0468
rs72914692	Memory B cell %B cell	B cell	A	G	0.4209	0.09317	6.44896e-06	18	54422995	0.018	0.00554963	20.3971
rs329966	Memory B cell %B cell	B cell	G	A	0.1104	0.02479	8.72509e-06	19	53070617	0.5425	0.005394	19.822
rs16867231	Memory B cell AC	B cell	A	G	0.538	0.1157	3.44897e-06	2	181050023	0.0108	0.00587937	21.6103
rs10018308	Memory B cell AC	B cell	G	A	0.1198	0.0268	8.09003e-06	4	120657899	0.3441	0.00543589	19.9713
rs17708396	Memory B cell AC	B cell	A	C	2.504	0.522	1.67699e-06	5	148410250	0.0005	0.00625456	22.998
rs12216018	Memory B cell AC	B cell	T	C	-0.1641	0.03601	5.39399e-06	6	130514590	0.1415	0.00564813	20.7555
rs74565175	Memory B cell AC	B cell	A	G	0.1371	0.03052	7.27394e-06	7	81370578	0.2009	0.0054892	20.1682
rs77643931	Memory B cell AC	B cell	G	T	0.1235	0.02777	8.97408e-06	9	129171041	0.2798	0.00538063	19.7672
rs12763172	Memory B cell AC	B cell	C	T	0.1259	0.02783	6.26801e-06	10	85447519	0.7213	0.00556666	20.4544
rs2879633	Memory B cell AC	B cell	A	G	-0.1301	0.02775	2.84302e-06	10	53757050	0.2884	0.00597612	21.968
rs36072728	Memory B cell AC	B cell	T	C	0.305	0.06718	5.80805e-06	11	29448646	0.0356	0.00560624	20.6007
rs557577736	Memory B cell AC	B cell	G	A	1.829	0.3891	2.68701e-06	13	46224092	0.001	0.00600734	22.0835
rs12874404	Memory B cell AC	B cell	G	A	0.173	0.02661	9.13903e-11	13	108993494	0.3256	0.0114289	42.244
rs61997631	Memory B cell AC	B cell	G	C	-0.2972	0.06141	1.357e-06	14	104600920	0.0432	0.00636561	23.4089
rs77762131	Memory B cell AC	B cell	C	G	0.2713	0.05795	2.94503e-06	14	96205838	0.045	0.00595924	21.9056
rs139196765	Memory B cell AC	B cell	G	A	1.204	0.2523	1.89802e-06	15	24733764	0.0025	0.00619035	22.7604
rs11653761	Memory B cell AC	B cell	T	G	-0.1161	0.02478	2.93799e-06	17	2716535	0.592	0.00596837	21.9394
rs144295598	Memory B cell AC	B cell	A	G	0.6102	0.1207	4.46303e-07	22	45164171	0.0103	0.00694222	25.5442
rs9614226	Memory B cell AC	B cell	G	T	-0.4235	0.08713	1.22101e-06	22	44688150	0.9792	0.00642049	23.6121
rs4658141	Naive-mature B cell %B cell	B cell	C	T	0.1371	0.0259	1.28499e-07	1	89814066	0.3805	0.00760388	28.0051
rs7412746	Naive-mature B cell %B cell	B cell	T	C	0.1312	0.02547	2.74802e-07	1	150860471	0.5153	0.00720352	26.5199
rs75766272	Naive-mature B cell %B cell	B cell	T	C	0.463	0.0866	9.55103e-08	1	8009985	0.0201	0.00775568	28.5686
rs149876490	Naive-mature B cell %B cell	B cell	T	C	1.014	0.2243	6.30798e-06	1	16668240	0.0027	0.00555741	20.4258
rs72844588	Naive-mature B cell %B cell	B cell	A	G	-0.2131	0.04321	8.50492e-07	2	138420154	0.0913	0.00660685	24.3086
rs13421263	Naive-mature B cell %B cell	B cell	T	C	0.2616	0.05638	3.61801e-06	2	169182294	0.0528	0.00585263	21.5173
rs72635970	Naive-mature B cell %B cell	B cell	G	T	-0.3399	0.06121	3.01301e-08	2	73868977	0.0444	0.00836153	30.8191
rs55710170	Naive-mature B cell %B cell	B cell	A	G	0.1678	0.03789	9.81002e-06	3	16416145	0.1181	0.00533442	19.6019
rs35698683	Naive-mature B cell %B cell	B cell	G	A	0.2687	0.05935	6.16595e-06	4	11590243	0.0447	0.00557367	20.486
rs77312528	Naive-mature B cell %B cell	B cell	G	T	0.6035	0.1258	1.68101e-06	4	36385921	0.0107	0.0062538	23.0015
rs115405874	Naive-mature B cell %B cell	B cell	G	A	-1.013	0.2016	5.36896e-07	5	119742816	0.0037	0.00685685	25.2348
rs690488	Naive-mature B cell %B cell	B cell	A	C	-0.1667	0.03608	3.98502e-06	5	40183220	0.8588	0.00580344	21.3354
rs895377	Naive-mature B cell %B cell	B cell	A	G	0.1314	0.02603	4.65297e-07	5	58050530	0.3683	0.00691993	25.4686
rs62398379	Naive-mature B cell %B cell	B cell	C	T	-0.1251	0.02593	1.46201e-06	6	37585447	0.4032	0.00632454	23.2633
rs9492229	Naive-mature B cell %B cell	B cell	C	T	-0.3012	0.06111	8.684e-07	6	129409652	0.9556	0.0065991	24.28
rs9270578	Naive-mature B cell %B cell	B cell	A	G	0.1477	0.03279	6.89001e-06	6	32561093	0.5261	0.0055176	20.2787
rs633090	Naive-mature B cell %B cell	B cell	T	A	-0.1163	0.02575	6.45996e-06	8	12933368	0.3414	0.00554708	20.3877
rs145123647	Naive-mature B cell %B cell	B cell	T	C	1.077	0.2247	1.71902e-06	10	26959594	0.003	0.00624282	22.9608
rs61896866	Naive-mature B cell %B cell	B cell	A	G	-0.1306	0.02874	5.65601e-06	11	111318165	0.2428	0.00561491	20.6384
rs2334904	Naive-mature B cell %B cell	B cell	A	G	0.1801	0.03937	4.91405e-06	11	132133144	0.114	0.00568975	20.9151
rs112570989	Naive-mature B cell %B cell	B cell	T	C	0.4852	0.1023	2.19099e-06	12	2866164	0.0149	0.00611367	22.4829
rs76477280	Naive-mature B cell %B cell	B cell	G	A	-0.4222	0.08821	1.76498e-06	13	50147180	0.0206	0.00622535	22.8962
rs9584780	Naive-mature B cell %B cell	B cell	C	T	-0.388	0.07717	5.199e-07	13	98901269	0.0257	0.00686514	25.2656
rs2476213	Naive-mature B cell %B cell	B cell	T	C	0.1119	0.02521	9.30294e-06	13	102612226	0.5659	0.00535866	19.6914
rs77762131	Naive-mature B cell %B cell	B cell	C	G	-0.2722	0.05828	3.10099e-06	14	96205838	0.045	0.00592965	21.8022
rs974368	Naive-mature B cell %B cell	B cell	A	G	-0.1154	0.025	4.08e-06	14	63009549	0.5141	0.00579273	21.2958
rs116844769	Naive-mature B cell %B cell	B cell	A	G	-0.2677	0.05076	1.41599e-07	14	65713895	0.0662	0.00754811	27.7982
rs72914692	Naive-mature B cell %B cell	B cell	A	G	-0.4239	0.0933	5.72203e-06	18	54422995	0.018	0.00561299	20.6313
rs9614418	Naive-mature B cell %B cell	B cell	G	C	-2.179	0.4823	6.418e-06	22	44674143	0.0005	0.00555057	20.4006
rs139077655	Naive-mature B cell AC	B cell	T	C	-0.1159	0.02519	4.36697e-06	2	132741527	0.382	0.00575701	21.1579
rs76981518	Naive-mature B cell AC	B cell	T	C	-0.2134	0.04708	6.00897e-06	4	152777207	0.0744	0.00558825	20.5342
rs115150472	Naive-mature B cell AC	B cell	T	C	2.627	0.579	5.91398e-06	5	146138788	0.0004	0.0055991	20.5743
rs10042327	Naive-mature B cell AC	B cell	A	G	0.233	0.05192	7.40491e-06	5	58278611	0.0613	0.00547836	20.1282
rs17056318	Naive-mature B cell AC	B cell	C	T	-0.2366	0.0457	2.36499e-07	5	158285953	0.081	0.00727811	26.7892
rs9354413	Naive-mature B cell AC	B cell	C	T	0.1232	0.02743	7.29794e-06	6	67039330	0.2964	0.00548749	20.1619
rs35607968	Naive-mature B cell AC	B cell	T	C	0.1584	0.03419	3.71304e-06	7	67653879	0.1536	0.00583665	21.4523
rs2390504	Naive-mature B cell AC	B cell	A	G	-0.2668	0.05743	3.51002e-06	7	21321670	0.0486	0.00586856	21.5703
rs143397127	Naive-mature B cell AC	B cell	C	T	-0.4624	0.09926	3.298e-06	7	12847391	0.0157	0.0059008	21.6895
rs2395904	Naive-mature B cell AC	B cell	G	T	-0.1445	0.02761	1.74e-07	8	130617819	0.2657	0.00743627	27.3757
rs283340	Naive-mature B cell AC	B cell	C	T	0.1251	0.02477	4.59505e-07	8	70193536	0.5621	0.00692846	25.4932
rs189761842	Naive-mature B cell AC	B cell	T	C	0.7902	0.1709	3.91796e-06	10	125485345	0.0055	0.00581369	21.3674
rs117344365	Naive-mature B cell AC	B cell	A	G	-0.4129	0.09241	8.12905e-06	10	33779474	0.0178	0.00543101	19.9533
rs12799241	Naive-mature B cell AC	B cell	A	G	0.138	0.02805	9.06797e-07	11	119980729	0.2619	0.00657689	24.1911
rs2286599	Naive-mature B cell AC	B cell	A	G	0.1183	0.0266	8.96004e-06	12	6499533	0.32	0.00538092	19.7683
rs58114937	Naive-mature B cell AC	B cell	G	A	0.1702	0.0363	2.84499e-06	12	67638132	0.1302	0.00597718	21.9719
rs9564767	Naive-mature B cell AC	B cell	G	A	-0.1163	0.02507	3.62602e-06	13	71534535	0.6075	0.00585188	21.5086
rs3811215	Naive-mature B cell AC	B cell	T	G	-0.1229	0.02697	5.33495e-06	14	22954777	0.3032	0.00564776	20.7541
rs76263497	Naive-mature B cell AC	B cell	A	G	-0.1886	0.04138	5.33703e-06	15	60878804	0.0989	0.00564983	20.7618
rs143176410	Naive-mature B cell AC	B cell	C	G	1.819	0.4058	7.65297e-06	16	84305239	0.001	0.00546581	20.0818
rs77983244	Naive-mature B cell AC	B cell	A	G	-0.3088	0.06711	4.341e-06	17	7316027	0.0325	0.00575793	21.1613
rs62067029	Naive-mature B cell AC	B cell	T	A	-0.1605	0.02868	2.34601e-08	17	38038391	0.4148	0.00849339	31.3007
rs62115322	Naive-mature B cell AC	B cell	G	C	0.1382	0.02968	3.31002e-06	19	53848484	0.2083	0.00589541	21.6696
rs34764986	Naive-mature B cell AC	B cell	C	T	-0.2347	0.04805	1.08201e-06	20	59926554	0.0699	0.00648348	23.8452
rs2792563	IgD- CD38br %B cell	B cell	A	G	-0.1407	0.02479	1.494e-08	1	213100225	0.567	0.00873175	32.1957
rs1250061	IgD- CD38br %B cell	B cell	A	T	-0.1078	0.02407	7.79399e-06	2	216542855	0.5554	0.00545488	20.0469
rs12636371	IgD- CD38br %B cell	B cell	A	G	0.1185	0.02414	9.60993e-07	3	125894785	0.4619	0.00654613	24.0838
rs12493961	IgD- CD38br %B cell	B cell	G	A	0.3884	0.08136	1.883e-06	3	11244825	0.0219	0.00619318	22.7771
rs13075403	IgD- CD38br %B cell	B cell	G	A	0.1247	0.02799	8.55894e-06	3	28830276	0.7616	0.00539823	19.8376
rs11938966	IgD- CD38br %B cell	B cell	A	C	0.3165	0.06988	6.1e-06	4	55386841	0.0294	0.00557811	20.5024
rs76912165	IgD- CD38br %B cell	B cell	G	A	0.4094	0.08778	3.21699e-06	5	92965344	0.0209	0.00591295	21.7404
rs139843122	IgD- CD38br %B cell	B cell	T	A	-0.5032	0.1082	3.39899e-06	6	107939307	0.0123	0.00587951	21.6167
rs148377259	IgD- CD38br %B cell	B cell	C	T	-0.3437	0.06603	2.037e-07	7	106306631	0.034	0.00735437	27.0794
rs13235778	IgD- CD38br %B cell	B cell	A	G	-0.1235	0.02712	5.46298e-06	7	57550983	0.2801	0.00563863	20.7261
rs10270812	IgD- CD38br %B cell	B cell	C	T	-0.118	0.0244	1.38599e-06	7	68026886	0.5103	0.00635464	23.3747
rs188550599	IgD- CD38br %B cell	B cell	G	A	0.44	0.098	7.33297e-06	8	15730211	0.0142	0.00548202	20.1472
rs138542577	IgD- CD38br %B cell	B cell	C	G	0.3227	0.06331	3.63898e-07	8	16074805	0.0376	0.0070543	25.9666
rs137930158	IgD- CD38br %B cell	B cell	C	G	-0.6636	0.1413	2.76102e-06	8	109663198	0.007	0.00599504	22.044
rs113087021	IgD- CD38br %B cell	B cell	A	T	0.2024	0.04541	8.53002e-06	11	97765784	0.0766	0.00540306	19.8555
rs478251	IgD- CD38br %B cell	B cell	C	A	0.1745	0.03499	6.44496e-07	11	127827727	0.1333	0.00675514	24.858
rs238926	IgD- CD38br %B cell	B cell	A	G	-0.1152	0.02506	4.39805e-06	11	113975210	0.369	0.00574534	21.1206
rs7185719	IgD- CD38br %B cell	B cell	G	C	-0.1257	0.02735	4.43803e-06	16	59859266	0.732	0.00574288	21.1115
rs11705673	IgD- CD38br %B cell	B cell	G	C	0.1701	0.0368	3.95103e-06	22	45016637	0.12	0.00580842	21.3538
rs75766272	IgD+ CD24+ %B cell	B cell	T	C	-0.4552	0.08737	1.99402e-07	1	8009985	0.0201	0.00736789	27.1295
rs11584183	IgD+ CD24+ %B cell	B cell	C	T	-0.1336	0.03015	9.70197e-06	1	230130712	0.2311	0.00534057	19.6246
rs45608038	IgD+ CD24+ %B cell	B cell	G	A	0.2797	0.063	9.25295e-06	2	73679013	0.0421	0.00536098	19.7
rs6781675	IgD+ CD24+ %B cell	B cell	C	G	0.3685	0.08216	7.49307e-06	3	4408435	0.0235	0.00547075	20.1056
rs11134931	IgD+ CD24+ %B cell	B cell	A	G	-0.1214	0.02723	8.45999e-06	5	175234476	0.6924	0.00540584	19.8657
rs34418535	IgD+ CD24+ %B cell	B cell	G	A	0.4368	0.09069	1.52398e-06	6	32553200	0.064	0.00630341	23.1851
rs45575344	IgD+ CD24+ %B cell	B cell	C	T	-0.1674	0.0367	5.27898e-06	6	133003242	0.1333	0.00565705	20.7942
rs147867176	IgD+ CD24+ %B cell	B cell	T	A	-0.2834	0.06299	7.04693e-06	6	169106376	0.0418	0.00550471	20.2311
rs9369326	IgD+ CD24+ %B cell	B cell	C	T	-0.1237	0.02675	3.92103e-06	6	42013868	0.3121	0.00581346	21.3724
rs7457479	IgD+ CD24+ %B cell	B cell	C	T	-0.1289	0.02875	7.625e-06	7	66493985	0.2762	0.00546669	20.0906
rs62562996	IgD+ CD24+ %B cell	B cell	A	G	-0.4312	0.09145	2.51102e-06	9	21576571	0.0172	0.00604273	22.2204
rs112570989	IgD+ CD24+ %B cell	B cell	T	C	-0.4808	0.1031	3.23601e-06	12	2866164	0.0149	0.00591169	21.7357
rs12874404	IgD+ CD24+ %B cell	B cell	G	A	0.1313	0.027	1.20301e-06	13	108993494	0.3257	0.00642507	23.6355
rs7988851	IgD+ CD24+ %B cell	B cell	T	C	-0.1353	0.02683	4.79204e-07	13	51367583	0.3266	0.00690589	25.4166
rs76477280	IgD+ CD24+ %B cell	B cell	G	A	0.4747	0.08918	1.07999e-07	13	50147180	0.0206	0.00768824	28.3182
rs145371905	IgD+ CD24+ %B cell	B cell	T	G	0.4126	0.09065	5.50402e-06	13	70325772	0.0194	0.00563306	20.7055
rs77762131	IgD+ CD24+ %B cell	B cell	C	G	0.2816	0.05855	1.567e-06	14	96205838	0.045	0.00628562	23.1193
rs78269238	IgD+ CD24+ %B cell	B cell	T	C	0.2453	0.05457	7.14595e-06	14	65673804	0.0582	0.00549502	20.1953
rs35130455	IgD+ CD24+ %B cell	B cell	A	T	-0.1204	0.02707	9.00306e-06	14	93256694	0.704	0.00538033	19.7715
rs17256322	IgD+ CD24+ %B cell	B cell	A	T	0.1207	0.02634	4.73097e-06	16	4127619	0.3234	0.00570915	20.9868
rs144479315	IgD+ CD24+ %B cell	B cell	T	A	0.2862	0.06339	6.54395e-06	18	23575118	0.0418	0.00554318	20.3732
rs7586359	IgD+ CD24+ AC	B cell	G	T	-0.1868	0.03837	1.16899e-06	2	237195419	0.8907	0.00644106	23.6882
rs10513789	IgD+ CD24+ AC	B cell	G	T	0.1323	0.0295	7.519e-06	3	182760073	0.2261	0.00547125	20.1019
rs13132141	IgD+ CD24+ AC	B cell	A	G	-0.1191	0.02557	3.304e-06	4	156739300	0.6385	0.00589911	21.6833
rs147556975	IgD+ CD24+ AC	B cell	T	C	-0.3012	0.06251	1.508e-06	5	148456360	0.039	0.00631038	23.2046
rs4702913	IgD+ CD24+ AC	B cell	C	A	0.197	0.04215	3.07999e-06	5	4700587	0.9123	0.00593942	21.8323
rs10942726	IgD+ CD24+ AC	B cell	G	A	0.1176	0.02628	7.85507e-06	5	74257985	0.3155	0.00544735	20.0136
rs144607178	IgD+ CD24+ AC	B cell	T	C	0.2175	0.0491	9.7089e-06	7	63248560	0.0636	0.00533857	19.6118
rs10749417	IgD+ CD24+ AC	B cell	T	A	-0.1304	0.02887	6.46606e-06	10	85446387	0.2247	0.00554931	20.3903
rs11047113	IgD+ CD24+ AC	B cell	C	A	-0.1831	0.04029	5.67296e-06	12	23968609	0.1027	0.00561732	20.6417
rs183466766	IgD+ CD24+ AC	B cell	A	G	0.3121	0.06005	2.14299e-07	13	108710731	0.0402	0.00733429	26.9975
rs139981802	IgD+ CD24+ AC	B cell	C	T	0.3005	0.05978	5.22998e-07	13	108488351	0.0418	0.00686404	25.2545
rs557577736	IgD+ CD24+ AC	B cell	G	A	1.819	0.3815	1.91898e-06	13	46224092	0.001	0.00617985	22.7216
rs145371905	IgD+ CD24+ AC	B cell	T	G	0.4292	0.08767	1.02101e-06	13	70325772	0.0194	0.00651289	23.9541
rs9314892	IgD+ CD24+ AC	B cell	G	A	-0.1608	0.03478	3.926e-06	13	114873368	0.8553	0.00581266	21.3636
rs12874404	IgD+ CD24+ AC	B cell	G	A	0.1963	0.02601	5.61824e-14	13	108993494	0.3256	0.0153405	56.9275
rs73192651	IgD+ CD24+ AC	B cell	T	C	0.4428	0.08724	4.05005e-07	13	50212885	0.02	0.00699726	25.7482
rs8014978	IgD+ CD24+ AC	B cell	C	T	-0.1136	0.02446	3.565e-06	14	94936964	0.5737	0.0058652	21.5579
rs77762131	IgD+ CD24+ AC	B cell	C	G	0.291	0.05685	3.22404e-07	14	96205838	0.045	0.0071157	26.1871
rs12595433	IgD+ CD24+ AC	B cell	A	G	-0.1118	0.02462	5.79696e-06	15	63290645	0.4579	0.00560865	20.6096
rs880312	IgD+ CD24+ AC	B cell	A	G	-0.1821	0.03971	4.67897e-06	16	8963501	0.1034	0.00571904	21.0176
rs11653761	IgD+ CD24+ AC	B cell	T	G	-0.125	0.02429	2.83302e-07	17	2716535	0.592	0.00719158	26.4684
rs7254039	IgD+ CD24+ AC	B cell	A	G	-0.2566	0.05765	8.81089e-06	19	14993354	0.0435	0.00538966	19.8005
rs9614226	IgD+ CD24+ AC	B cell	G	T	-0.4122	0.08546	1.46501e-06	22	44688150	0.9792	0.00632309	23.2516
rs111237501	IgD- CD24- %B cell	B cell	C	T	1.055	0.2248	2.813e-06	1	163272701	0.003	0.00598659	22.0128
rs11887461	IgD- CD24- %B cell	B cell	G	A	0.1136	0.0249	5.25303e-06	2	128660247	0.4754	0.00565937	20.8027
rs13020544	IgD- CD24- %B cell	B cell	A	G	-2.752	0.5674	1.287e-06	2	217809198	0.0004	0.00639158	23.5115
rs145137909	IgD- CD24- %B cell	B cell	A	G	-2.77	0.5672	1.087e-06	2	215618238	0.0004	0.00647946	23.8369
rs114209430	IgD- CD24- %B cell	B cell	C	T	-0.6384	0.136	2.75797e-06	4	83018399	0.0085	0.00598927	22.0227
rs17044633	IgD- CD24- %B cell	B cell	G	A	0.3561	0.07517	2.256e-06	4	113331648	0.0286	0.0060992	22.4294
rs183821560	IgD- CD24- %B cell	B cell	A	G	-1.841	0.3885	2.25102e-06	5	62072324	0.0016	0.00610298	22.4434
rs9398107	IgD- CD24- %B cell	B cell	G	A	0.2678	0.0552	1.274e-06	6	107155687	0.0555	0.00639487	23.5237
rs73045003	IgD- CD24- %B cell	B cell	T	C	-0.1605	0.03611	9.03608e-06	7	2651996	0.1396	0.00537317	19.745
rs76377003	IgD- CD24- %B cell	B cell	G	A	-0.3971	0.08574	3.76296e-06	8	112881828	0.0219	0.00583133	21.4385
rs112898282	IgD- CD24- %B cell	B cell	C	T	0.4712	0.1007	2.97201e-06	10	28462184	0.0152	0.00595161	21.8834
rs7966251	IgD- CD24- %B cell	B cell	A	G	0.1908	0.03619	1.43199e-07	12	103731395	0.1349	0.00754338	27.7806
rs142305616	IgD- CD24- %B cell	B cell	C	A	0.466	0.1047	8.83792e-06	14	103946237	0.0148	0.00538775	19.7989
rs7198605	IgD- CD24- %B cell	B cell	T	C	0.146	0.03204	5.38295e-06	16	6107421	0.182	0.00564595	20.7531
rs35192093	IgD- CD24- %B cell	B cell	T	C	0.1597	0.03505	5.36402e-06	18	29387367	0.1593	0.00564482	20.749
rs8109503	IgD- CD24- %B cell	B cell	A	T	-0.2029	0.04406	4.27297e-06	19	19073798	0.0919	0.00576553	21.1952
rs6073000	IgD- CD24- %B cell	B cell	C	T	-0.3098	0.06272	8.163e-07	20	41777449	0.959	0.00662732	24.3845
rs115218594	IgD- CD24- %B cell	B cell	A	G	-0.2776	0.06207	7.95591e-06	22	27642688	0.0421	0.00543978	19.9912
rs72953104	IgD- CD24- AC	B cell	G	C	0.2344	0.05087	4.19701e-06	1	41379583	0.0643	0.00577392	21.2204
rs111237501	IgD- CD24- AC	B cell	C	T	1.052	0.2261	3.34703e-06	1	163272701	0.003	0.00588654	21.6368
rs114114265	IgD- CD24- AC	B cell	A	G	0.2343	0.05149	5.50896e-06	2	79806712	0.0647	0.0056317	20.6948
rs7615875	IgD- CD24- AC	B cell	C	T	0.1425	0.03201	8.8481e-06	3	29345411	0.1956	0.00539144	19.8071
rs76499400	IgD- CD24- AC	B cell	T	G	0.2069	0.04589	6.76893e-06	3	191888629	0.0792	0.00552931	20.3164
rs4697616	IgD- CD24- AC	B cell	A	G	0.1246	0.02682	3.53403e-06	4	25767183	0.6779	0.00586889	21.5715
rs17044633	IgD- CD24- AC	B cell	G	A	0.3458	0.07605	5.62406e-06	4	113331648	0.0286	0.00562336	20.664
rs76225955	IgD- CD24- AC	B cell	C	T	-0.1924	0.0432	8.65506e-06	4	31594004	0.0909	0.00539618	19.8246
rs74356874	IgD- CD24- AC	B cell	A	G	0.6821	0.1488	4.73598e-06	5	22936562	0.0066	0.00571472	21.0016
rs145638783	IgD- CD24- AC	B cell	A	G	-0.9851	0.2144	4.469e-06	6	1238442	0.0033	0.00574122	21.0996
rs112898282	IgD- CD24- AC	B cell	C	T	0.4601	0.1017	6.27798e-06	10	28462184	0.0152	0.00556714	20.4562
rs75453701	IgD- CD24- AC	B cell	G	A	0.2658	0.05994	9.47305e-06	13	55229646	0.0464	0.00534984	19.6535
rs7982713	IgD- CD24- AC	B cell	G	A	-0.1482	0.03033	1.068e-06	13	71376322	0.2157	0.00648811	23.8624
rs191543445	IgD- CD24- AC	B cell	G	A	0.3337	0.07236	4.14295e-06	14	31505138	0.031	0.00578349	21.2558
rs496760	IgD- CD24- AC	B cell	A	G	0.1331	0.02656	5.69102e-07	15	54695686	0.6422	0.00682214	25.0993
rs421516	IgD- CD24- AC	B cell	A	C	-0.2921	0.06361	4.54496e-06	17	63135589	0.9583	0.00573467	21.0753
rs72977632	IgD- CD24- AC	B cell	A	T	-0.2323	0.05115	5.75294e-06	19	1930174	0.0643	0.00560993	20.6143
rs451367	IgD- CD24- AC	B cell	C	T	-0.146	0.0296	8.51805e-07	19	16412842	0.7674	0.00661052	24.3156
rs11184230	IgD+ CD24- %B cell	B cell	T	C	-0.1946	0.03983	1.083e-06	1	105159724	0.1095	0.00648507	23.8576
rs7412746	IgD+ CD24- %B cell	B cell	T	C	0.1263	0.02588	1.11199e-06	1	150860471	0.5153	0.00647044	23.8035
rs75766272	IgD+ CD24- %B cell	B cell	T	C	0.483	0.08768	3.86002e-08	1	8009985	0.0201	0.00822961	30.3288
rs45608038	IgD+ CD24- %B cell	B cell	G	A	-0.2927	0.06326	3.85496e-06	2	73679013	0.0421	0.00582006	21.3968
rs12465275	IgD+ CD24- %B cell	B cell	C	T	-0.6051	0.136	8.84199e-06	2	4082267	0.009	0.00538402	19.7851
rs56335940	IgD+ CD24- %B cell	B cell	A	G	-0.1728	0.03773	4.83905e-06	3	106579815	0.1326	0.00570302	20.9641
rs1972883	IgD+ CD24- %B cell	B cell	A	G	-0.1408	0.03125	6.88906e-06	4	47951945	0.7849	0.00552047	20.2893
rs35698683	IgD+ CD24- %B cell	B cell	G	A	0.2735	0.06003	5.36402e-06	4	11590243	0.0447	0.0056441	20.7463
rs6910508	IgD+ CD24- %B cell	B cell	A	G	0.1159	0.0255	5.71202e-06	6	166531345	0.4199	0.00561714	20.6466
rs533239981	IgD+ CD24- %B cell	B cell	C	G	0.3029	0.06589	4.42802e-06	8	75515052	0.0387	0.00574556	21.1214
rs2450220	IgD+ CD24- %B cell	B cell	T	C	-0.1439	0.03231	8.69201e-06	8	119323401	0.816	0.00539478	19.8249
rs7870388	IgD+ CD24- %B cell	B cell	G	C	-0.142	0.03034	2.97303e-06	9	8660693	0.7737	0.00595425	21.8931
rs140191306	IgD+ CD24- %B cell	B cell	T	C	0.4404	0.09513	3.804e-06	9	2570753	0.0179	0.00582635	21.4201
rs145123647	IgD+ CD24- %B cell	B cell	T	C	1.016	0.2269	7.67892e-06	10	26959594	0.003	0.00545279	20.0392
rs116844769	IgD+ CD24- %B cell	B cell	A	G	-0.2773	0.0514	7.29693e-08	14	65713895	0.0662	0.00789597	29.0895
rs182854545	IgD+ CD24- %B cell	B cell	T	C	1.363	0.3003	5.84602e-06	14	54016223	0.0018	0.00560166	20.5894
rs73426855	IgD+ CD24- %B cell	B cell	C	T	-0.1632	0.03539	4.13904e-06	17	77637123	0.1471	0.00578144	21.254
rs2159343	IgD+ CD24- %B cell	B cell	G	A	-0.1247	0.02639	2.37197e-06	17	49451837	0.6266	0.00606856	22.316
rs78958229	IgD+ CD24- %B cell	B cell	T	C	0.2723	0.06041	6.74295e-06	21	39363957	0.044	0.00552518	20.3067
rs58706313	IgD+ CD24- %B cell	B cell	T	C	-0.3021	0.06737	7.53095e-06	22	44492562	0.0343	0.00546842	20.097
rs71615254	IgD+ CD24- AC	B cell	C	A	-0.2989	0.06147	1.21099e-06	4	178658413	0.0406	0.00642569	23.6313
rs17056318	IgD+ CD24- AC	B cell	C	T	-0.2103	0.04553	3.98602e-06	5	158285953	0.081	0.00580163	21.3229
rs141108367	IgD+ CD24- AC	B cell	A	G	1.503	0.3297	5.30506e-06	5	21916806	0.0012	0.00565213	20.7703
rs115150472	IgD+ CD24- AC	B cell	T	C	2.619	0.5765	5.73099e-06	5	146138788	0.0004	0.00561334	20.6269
rs12197153	IgD+ CD24- AC	B cell	A	G	2.118	0.4501	2.63099e-06	6	100821460	0.0007	0.00602012	22.1308
rs9354413	IgD+ CD24- AC	B cell	C	T	0.138	0.02729	4.42099e-07	6	67039330	0.2964	0.00694573	25.5572
rs143397127	IgD+ CD24- AC	B cell	C	T	-0.4464	0.09885	6.50999e-06	7	12847391	0.0157	0.00554719	20.3825
rs190448231	IgD+ CD24- AC	B cell	G	T	0.3363	0.07548	8.64908e-06	7	87868543	0.028	0.00540048	19.8405
rs34910780	IgD+ CD24- AC	B cell	T	A	-0.2677	0.05716	2.94198e-06	7	77469688	0.048	0.0059636	21.9217
rs2395904	IgD+ CD24- AC	B cell	G	T	-0.1335	0.0275	1.26e-06	8	130617819	0.2657	0.00640472	23.5537
rs150663332	IgD+ CD24- AC	B cell	T	C	-0.2005	0.04387	5.02597e-06	8	2044843	0.084	0.00568085	20.8764
rs117190494	IgD+ CD24- AC	B cell	A	G	0.4148	0.08139	3.642e-07	8	75563339	0.022	0.00705431	25.9596
rs701839	IgD+ CD24- AC	B cell	G	A	0.1269	0.02791	5.63106e-06	10	102955294	0.7124	0.00562275	20.6617
rs189761842	IgD+ CD24- AC	B cell	T	C	0.7675	0.1702	6.72404e-06	10	125485345	0.0055	0.00553124	20.3236
rs12799241	IgD+ CD24- AC	B cell	A	G	0.132	0.02794	2.391e-06	11	119980729	0.2619	0.006068	22.3078
rs34771848	IgD+ CD24- AC	B cell	T	C	-0.3693	0.08033	4.43598e-06	12	14302579	0.023	0.00574769	21.1235
rs76578043	IgD+ CD24- AC	B cell	A	G	0.3166	0.0697	5.73905e-06	13	105214810	0.0298	0.00561185	20.6214
rs75474045	IgD+ CD24- AC	B cell	A	G	0.4915	0.1086	6.24899e-06	13	72428296	0.0126	0.00557128	20.4715
rs3811215	IgD+ CD24- AC	B cell	T	G	-0.1264	0.02685	2.59801e-06	14	22954777	0.3032	0.00602525	22.1497
rs143176410	IgD+ CD24- AC	B cell	C	G	1.816	0.404	7.18208e-06	16	84305239	0.001	0.00549628	20.1944
rs73426855	IgD+ CD24- AC	B cell	C	T	-0.1616	0.03458	3.09699e-06	17	77637123	0.1469	0.005938	21.8271
rs77983244	IgD+ CD24- AC	B cell	A	G	-0.3049	0.06682	5.22902e-06	17	7316027	0.0325	0.00566278	20.8096
rs62067029	IgD+ CD24- AC	B cell	T	A	-0.1593	0.02856	2.61198e-08	17	38038391	0.4148	0.00843779	31.0941
rs34764986	IgD+ CD24- AC	B cell	C	T	-0.2158	0.04786	6.69607e-06	20	59926554	0.0699	0.00553023	20.3198
rs145208372	CD24+ CD27+ %B cell	B cell	A	G	-0.56	0.1234	5.91003e-06	1	83678678	0.0097	0.00559992	20.583
rs7412746	CD24+ CD27+ %B cell	B cell	T	C	-0.1301	0.02547	3.41099e-07	1	150860471	0.5153	0.00708409	26.0771
rs72758947	CD24+ CD27+ %B cell	B cell	G	A	-0.2365	0.05101	3.67401e-06	1	207087053	0.0641	0.00584361	21.4839
rs4658141	CD24+ CD27+ %B cell	B cell	C	T	-0.1269	0.02592	1.009e-06	1	89814066	0.3805	0.00651165	23.9561
rs75766272	CD24+ CD27+ %B cell	B cell	T	C	-0.4865	0.08656	2.04899e-08	1	8009985	0.0201	0.00856389	31.5714
rs72944931	CD24+ CD27+ %B cell	B cell	G	A	0.4657	0.1052	9.91791e-06	2	178116262	0.0138	0.0053301	19.5859
rs45608038	CD24+ CD27+ %B cell	B cell	G	A	0.3527	0.0624	1.71002e-08	2	73679013	0.0421	0.00866043	31.9304
rs72844588	CD24+ CD27+ %B cell	B cell	A	G	0.2066	0.04322	1.826e-06	2	138420154	0.0913	0.00620956	22.8378
rs62233948	CD24+ CD27+ %B cell	B cell	T	C	-0.737	0.1643	7.48101e-06	3	7831627	0.006	0.00547207	20.1105
rs145442262	CD24+ CD27+ %B cell	B cell	A	G	-0.2083	0.04276	1.15001e-06	3	186702869	0.0906	0.00644717	23.7173
rs55710170	CD24+ CD27+ %B cell	B cell	A	G	-0.1708	0.03788	6.70595e-06	3	16416145	0.1181	0.0055287	20.3197
rs35698683	CD24+ CD27+ %B cell	B cell	G	A	-0.293	0.05931	8.17504e-07	4	11590243	0.0447	0.00662927	24.3917
rs115405874	CD24+ CD27+ %B cell	B cell	G	A	0.9325	0.2017	3.925e-06	5	119742816	0.0037	0.00581072	21.3623
rs681014	CD24+ CD27+ %B cell	B cell	C	T	0.9614	0.207	3.52298e-06	5	140636323	0.9966	0.00586393	21.5591
rs9492229	CD24+ CD27+ %B cell	B cell	C	T	0.2715	0.06115	9.27705e-06	6	129409652	0.9556	0.00536151	19.7019
rs148702078	CD24+ CD27+ %B cell	B cell	C	G	0.9264	0.2067	7.59906e-06	6	100574892	0.0034	0.00546276	20.0761
rs62459310	CD24+ CD27+ %B cell	B cell	C	G	0.3676	0.08119	6.15205e-06	7	56242182	0.022	0.00557434	20.4884
rs10505439	CD24+ CD27+ %B cell	B cell	T	C	-0.1852	0.04175	9.38102e-06	8	124662104	0.0941	0.00535197	19.6667
rs10743163	CD24+ CD27+ %B cell	B cell	A	G	-0.1205	0.02541	2.20699e-06	11	11033950	0.4035	0.00611191	22.4764
rs265612	CD24+ CD27+ %B cell	B cell	T	C	0.1143	0.02575	9.29608e-06	12	130112732	0.3411	0.00535895	19.6925
rs112294465	CD24+ CD27+ %B cell	B cell	A	C	1.249	0.2784	7.44098e-06	12	123744082	0.0021	0.00547366	20.1163
rs76477280	CD24+ CD27+ %B cell	B cell	G	A	0.4892	0.08811	3.02803e-08	13	50147180	0.0206	0.00835896	30.8095
rs117004076	CD24+ CD27+ %B cell	B cell	G	A	0.4553	0.1022	8.56091e-06	14	97702226	0.0146	0.00539781	19.8361
rs77762131	CD24+ CD27+ %B cell	B cell	C	G	0.2675	0.05828	4.59896e-06	14	96205838	0.045	0.00572781	21.0558
rs116844769	CD24+ CD27+ %B cell	B cell	A	G	0.2482	0.05078	1.064e-06	14	65713895	0.0662	0.00649031	23.877
rs7221794	CD24+ CD27+ %B cell	B cell	A	G	-0.1563	0.03395	4.29903e-06	17	76979729	0.1574	0.0057624	21.1837
rs75766272	CD24+ CD27+ AC	B cell	T	C	-0.4055	0.08609	2.56998e-06	1	8009985	0.0201	0.00603174	22.1737
rs16867231	CD24+ CD27+ AC	B cell	A	G	0.5129	0.1154	8.98008e-06	2	181050023	0.0108	0.00537412	19.7431
rs79207264	CD24+ CD27+ AC	B cell	A	G	0.1752	0.0393	8.46603e-06	3	96406408	0.1184	0.00540658	19.863
rs7640784	CD24+ CD27+ AC	B cell	A	C	-0.1111	0.02476	7.47894e-06	3	176029498	0.4714	0.00547691	20.1228
rs149085540	CD24+ CD27+ AC	B cell	T	C	-0.4318	0.09574	6.66807e-06	4	110550623	0.0167	0.00553302	20.3302
rs17708396	CD24+ CD27+ AC	B cell	A	C	2.539	0.5201	1.09499e-06	5	148410250	0.0005	0.00647625	23.8185
rs10942726	CD24+ CD27+ AC	B cell	G	A	0.1188	0.02672	8.92504e-06	5	74257985	0.3155	0.00537789	19.7571
rs35057381	CD24+ CD27+ AC	B cell	C	T	0.1344	0.02969	6.17703e-06	5	26412301	0.2211	0.00557371	20.4805
rs56033406	CD24+ CD27+ AC	B cell	T	C	0.312	0.06692	3.22901e-06	6	41084740	0.0349	0.0059104	21.725
rs4076316	CD24+ CD27+ AC	B cell	A	T	-0.1404	0.02729	2.83798e-07	6	167859623	0.3005	0.00718767	26.4539
rs144625305	CD24+ CD27+ AC	B cell	T	C	0.6162	0.1357	5.74804e-06	7	7871676	0.0086	0.00560835	20.6085
rs184496770	CD24+ CD27+ AC	B cell	T	C	1.162	0.2608	8.56091e-06	8	124255582	0.0021	0.00540056	19.8408
rs118092259	CD24+ CD27+ AC	B cell	G	T	-0.2901	0.06345	4.97898e-06	8	89432719	0.0414	0.00568525	20.8927
rs10759006	CD24+ CD27+ AC	B cell	C	T	0.1133	0.02556	9.50692e-06	9	8855603	0.6198	0.00534569	19.6381
rs10762541	CD24+ CD27+ AC	B cell	T	C	0.1488	0.02978	6.08695e-07	10	53790461	0.772	0.00678258	24.9528
rs138329462	CD24+ CD27+ AC	B cell	A	G	-0.4374	0.09365	3.10799e-06	12	11634360	0.0174	0.00593133	21.8024
rs557577736	CD24+ CD27+ AC	B cell	G	A	1.818	0.3878	2.869e-06	13	46224092	0.001	0.00597535	21.9652
rs12874404	CD24+ CD27+ AC	B cell	G	A	0.1691	0.02653	2.04202e-10	13	108993494	0.3256	0.0109902	40.6046
rs73192651	CD24+ CD27+ AC	B cell	T	C	0.4411	0.08893	7.38193e-07	13	50212885	0.02	0.00668434	24.5889
rs76552872	CD24+ CD27+ AC	B cell	T	G	0.283	0.06219	5.54102e-06	13	70167316	0.042	0.00563213	20.6964
rs77762131	CD24+ CD27+ AC	B cell	C	G	0.2815	0.05774	1.12699e-06	14	96205838	0.045	0.00645926	23.7556
rs11653761	CD24+ CD27+ AC	B cell	T	G	-0.118	0.0247	1.84001e-06	17	2716535	0.592	0.00620385	22.8104
rs11649808	CD24+ CD27+ AC	B cell	A	G	0.1546	0.03472	8.74802e-06	17	62258665	0.8487	0.00539392	19.8163
rs7254039	CD24+ CD27+ AC	B cell	A	G	-0.2606	0.0585	8.63794e-06	19	14993354	0.0435	0.00539859	19.8335
rs728776	CD24+ CD27+ AC	B cell	G	A	-0.1712	0.03808	7.09006e-06	22	45400116	0.121	0.00549811	20.2011
rs144295598	CD24+ CD27+ AC	B cell	A	G	0.5664	0.1203	2.59902e-06	22	45164171	0.0103	0.00602676	22.1553
rs529500582	CD20- %B cell	B cell	A	G	-0.4047	0.08262	1.009e-06	1	11620068	0.0254	0.00651648	23.9805
rs187723151	CD20- %B cell	B cell	A	G	-0.9447	0.1934	1.07999e-06	1	242186219	0.004	0.00648049	23.8472
rs112180455	CD20- %B cell	B cell	T	C	0.3316	0.07326	6.19598e-06	2	221466858	0.0299	0.00556962	20.4766
rs58352426	CD20- %B cell	B cell	A	G	0.1401	0.02947	2.07998e-06	3	154090291	0.2246	0.00614041	22.588
rs75951284	CD20- %B cell	B cell	T	C	0.3083	0.06752	5.11105e-06	3	187638796	0.0316	0.00566722	20.8375
rs74786971	CD20- %B cell	B cell	C	G	0.2235	0.04952	6.60602e-06	4	90909176	0.0645	0.00553781	20.359
rs316122	CD20- %B cell	B cell	C	G	0.2993	0.06479	3.971e-06	5	93014071	0.0372	0.00579999	21.3285
rs9270911	CD20- %B cell	B cell	T	C	0.1364	0.02871	2.10499e-06	6	32572202	0.6083	0.00613263	22.5593
rs9477367	CD20- %B cell	B cell	C	T	-0.1917	0.04273	7.45899e-06	6	17249496	0.9097	0.00547207	20.116
rs111761453	CD20- %B cell	B cell	T	G	0.2453	0.05506	8.59904e-06	7	137173666	0.0524	0.00539671	19.8374
rs75368642	CD20- %B cell	B cell	T	C	0.2118	0.04687	6.41904e-06	7	150969808	0.073	0.00555138	20.4091
rs7875273	CD20- %B cell	B cell	C	T	0.1137	0.02506	5.83002e-06	9	9023522	0.3779	0.005596	20.5741
rs118084343	CD20- %B cell	B cell	G	A	-0.2663	0.0544	1.02901e-06	11	17687837	0.0547	0.00650826	23.9501
rs3885787	CD20- %B cell	B cell	C	A	0.2407	0.05303	5.84494e-06	12	92375948	0.9422	0.00560049	20.5907
rs4244568	CD20- %B cell	B cell	G	T	-0.1233	0.02622	2.67399e-06	15	39319915	0.3414	0.00600896	22.1016
rs140134875	CD20- %B cell	B cell	A	C	-1.694	0.3528	1.639e-06	15	80306120	0.0011	0.00626322	23.0426
rs4889373	CD20- %B cell	B cell	G	A	-0.1372	0.03051	7.06399e-06	16	81747602	0.7989	0.00549776	20.2109
rs2107459	CD20- %B cell	B cell	A	C	0.2021	0.04383	4.17503e-06	16	74140113	0.0853	0.00577869	21.2497
rs7265879	CD20- %B cell	B cell	G	C	-0.2182	0.04616	2.35798e-06	20	6103341	0.0778	0.00607141	22.3327
rs57840701	CD20- %B cell	B cell	C	A	0.4562	0.1004	5.65002e-06	20	46686437	0.015	0.00561248	20.6351
rs115156019	IgD- CD38br AC	B cell	T	C	-0.6197	0.1242	6.33199e-07	1	168227395	0.0081	0.00676342	24.8818
rs2792563	IgD- CD38br AC	B cell	A	G	-0.108	0.02437	9.59909e-06	1	213100225	0.5671	0.00534323	19.629
rs138158989	IgD- CD38br AC	B cell	A	G	-1.339	0.2832	2.33099e-06	2	204476635	0.0018	0.00607744	22.3428
rs114044800	IgD- CD38br AC	B cell	C	G	0.5637	0.1259	7.81592e-06	2	237823477	0.0086	0.00545335	20.0358
rs148362575	IgD- CD38br AC	B cell	T	A	2.541	0.5292	1.64101e-06	2	187165335	0.0008	0.00626662	23.0426
rs66491584	IgD- CD38br AC	B cell	A	G	-0.1466	0.02957	7.43293e-07	3	20980398	0.1991	0.00667804	24.5656
rs141490841	IgD- CD38br AC	B cell	A	G	0.3828	0.08506	6.98506e-06	3	149265655	0.02	0.00550919	20.2421
rs62353585	IgD- CD38br AC	B cell	C	T	0.3438	0.07709	8.48301e-06	4	168102710	0.0227	0.0054107	19.8782
rs3105149	IgD- CD38br AC	B cell	T	A	0.3462	0.07754	8.27409e-06	5	36474634	0.0239	0.00542294	19.9235
rs78678130	IgD- CD38br AC	B cell	A	G	-0.1707	0.03819	8.03193e-06	7	105792831	0.1076	0.00543494	19.9678
rs138058221	IgD- CD38br AC	B cell	T	C	-0.6658	0.1449	4.47497e-06	7	132571443	0.0068	0.00574174	21.1015
rs10815908	IgD- CD38br AC	B cell	T	G	0.2526	0.0538	2.75797e-06	9	8537763	0.0511	0.00599356	22.0325
rs912755	IgD- CD38br AC	B cell	C	G	-2.494	0.5255	2.16202e-06	10	7484185	0.9996	0.00612314	22.5118
rs11605946	IgD- CD38br AC	B cell	A	G	0.1457	0.03191	5.15905e-06	11	19547027	0.1637	0.00567009	20.8366
rs79801395	IgD- CD38br AC	B cell	C	G	0.1973	0.04374	6.68606e-06	11	97756814	0.0799	0.00553452	20.3357
rs478251	IgD- CD38br AC	B cell	C	A	0.1689	0.03431	8.85503e-07	11	127827727	0.1332	0.0065848	24.2203
rs147319637	IgD- CD38br AC	B cell	A	G	-0.5657	0.1224	3.92401e-06	11	111211623	0.0094	0.00580862	21.3487
rs11609248	IgD- CD38br AC	B cell	G	A	-0.1355	0.03014	7.11295e-06	12	14317207	0.1916	0.00549783	20.2001
rs17037450	IgD- CD38br AC	B cell	A	G	-0.3311	0.07236	4.90501e-06	12	106098314	0.0264	0.00569423	20.9259
rs2075365	IgD- CD38br AC	B cell	A	G	-0.1142	0.02477	4.14801e-06	12	31092966	0.6518	0.00578038	21.2443
rs74011406	IgD- CD38br AC	B cell	A	G	0.1928	0.04113	2.869e-06	15	47631034	0.093	0.00597431	21.9613
rs72834736	IgD- CD38br AC	B cell	C	G	0.3465	0.07762	8.30501e-06	16	81821361	0.0248	0.00542116	19.9169
rs6712095	CD20- AC	B cell	T	G	0.3592	0.07943	6.32499e-06	2	205623497	0.0246	0.00556105	20.4393
rs57641238	CD20- AC	B cell	C	G	-0.1546	0.02937	1.47999e-07	2	75536553	0.2252	0.00751983	27.6932
rs34625183	CD20- AC	B cell	T	C	-0.1694	0.03789	8.03397e-06	3	146097919	0.1154	0.00543607	19.9774
rs36123742	CD20- AC	B cell	T	A	0.1193	0.02587	4.11396e-06	3	133253719	0.6555	0.00578156	21.2545
rs74786971	CD20- AC	B cell	C	G	0.2348	0.04935	2.031e-06	4	90909176	0.0645	0.00615201	22.6248
rs116699251	CD20- AC	B cell	A	G	-0.2732	0.05861	3.24399e-06	5	142419461	0.0446	0.00590636	21.716
rs41494	CD20- AC	B cell	T	A	1.728	0.3819	6.26397e-06	5	9688280	0.999	0.00556722	20.4621
rs7773849	CD20- AC	B cell	G	A	1.508	0.2808	8.31209e-08	6	128553518	0.0018	0.00782478	28.8251
rs9273241	CD20- AC	B cell	T	C	0.177	0.03455	3.17001e-07	6	32614025	0.5975	0.00712557	26.2309
rs2102662	CD20- AC	B cell	A	G	0.1274	0.02877	9.77507e-06	7	56828069	0.7447	0.00533349	19.5984
rs111761453	CD20- AC	B cell	T	G	0.249	0.05482	5.77006e-06	7	137173666	0.0524	0.00560987	20.6197
rs38182	CD20- AC	B cell	T	C	-0.1541	0.03305	3.21203e-06	7	15900650	0.1693	0.00590967	21.7283
rs6586822	CD20- AC	B cell	C	T	-0.1182	0.02568	4.34901e-06	8	19139514	0.6508	0.00575985	21.1742
rs6482467	CD20- AC	B cell	G	A	-0.1128	0.02546	9.72098e-06	10	25320223	0.3646	0.0053389	19.6184
rs16936840	CD20- AC	B cell	T	C	0.1881	0.04049	3.49897e-06	11	19531128	0.102	0.0058668	21.5697
rs2212443	CD20- AC	B cell	G	T	-0.1412	0.03117	6.07799e-06	11	88131197	0.8048	0.00558008	20.5096
rs12146943	CD20- AC	B cell	A	G	-0.1127	0.02495	6.50594e-06	13	21076875	0.3704	0.00554837	20.3924
rs77553819	CD20- AC	B cell	C	G	-0.1249	0.0269	3.51901e-06	13	24882401	0.2863	0.00586061	21.5468
rs71431666	CD20- AC	B cell	C	G	-0.1932	0.04158	3.49398e-06	14	95266847	0.0946	0.005869	21.5778
rs252298	CD20- AC	B cell	A	G	0.1091	0.02419	6.60998e-06	16	29232967	0.5643	0.00553151	20.3301
rs56736306	CD20- AC	B cell	G	C	-0.1465	0.03231	5.91602e-06	16	87840577	0.1719	0.00559038	20.5477
rs2637364	CD20- AC	B cell	C	T	-0.1164	0.02513	3.75301e-06	17	32078878	0.6221	0.00583251	21.4429
rs6029245	CD20- AC	B cell	C	T	0.3071	0.06585	3.23102e-06	20	39267990	0.0358	0.00591218	21.7375
rs6052993	CD20- AC	B cell	G	C	-0.1123	0.0246	5.17095e-06	20	4944838	0.4371	0.00566626	20.8282
rs6008703	CD20- AC	B cell	C	G	-0.1147	0.02589	9.67409e-06	22	48837650	0.3131	0.00533842	19.6167
rs75839951	CD20- CD38- %B cell	B cell	G	T	-0.2476	0.05192	1.92801e-06	2	34491589	0.0585	0.00617701	22.7297
rs4832496	CD20- CD38- %B cell	B cell	A	G	0.127	0.02814	6.54305e-06	2	17752538	0.236	0.00553587	20.3574
rs141595421	CD20- CD38- %B cell	B cell	G	T	-0.4902	0.11	8.62303e-06	3	63492195	0.0127	0.00539819	19.8483
rs396692	CD20- CD38- %B cell	B cell	A	G	0.1157	0.02552	5.99998e-06	4	163553861	0.6682	0.00558612	20.5432
rs182720746	CD20- CD38- %B cell	B cell	T	C	0.6255	0.1314	2.014e-06	4	113092883	0.0089	0.00615489	22.6478
rs2215848	CD20- CD38- %B cell	B cell	A	G	0.524	0.1121	3.06902e-06	4	25065221	0.0118	0.00593613	21.8381
rs62311900	CD20- CD38- %B cell	B cell	T	C	-0.1398	0.03159	9.85598e-06	4	74145187	0.1735	0.00532395	19.5739
rs2339996	CD20- CD38- %B cell	B cell	A	G	-0.1471	0.0287	3.11602e-07	5	173070505	0.7803	0.0071284	26.2557
rs13176237	CD20- CD38- %B cell	B cell	G	A	0.2113	0.04756	9.12494e-06	5	42353044	0.0696	0.00536558	19.7278
rs72492305	CD20- CD38- %B cell	B cell	T	C	0.2125	0.04192	4.18803e-07	6	32509333	0.6663	0.00697387	25.6825
rs56284619	CD20- CD38- %B cell	B cell	T	C	0.1557	0.03428	5.72005e-06	6	90013983	0.1469	0.0056065	20.6186
rs10988372	CD20- CD38- %B cell	B cell	C	G	0.1351	0.02998	6.77002e-06	9	132193568	0.2044	0.00551927	20.296
rs118073973	CD20- CD38- %B cell	B cell	A	T	0.2799	0.06148	5.45306e-06	9	19948908	0.0402	0.00563278	20.7157
rs72652459	CD20- CD38- %B cell	B cell	T	C	-1.505	0.3389	9.20005e-06	9	22099416	0.0012	0.00536084	19.7103
rs55767134	CD20- CD38- %B cell	B cell	C	G	-0.1463	0.03122	2.90202e-06	10	17048435	0.1838	0.00596571	21.9475
rs34666228	CD20- CD38- %B cell	B cell	T	G	0.1355	0.02809	1.45902e-06	11	123385425	0.2346	0.00631916	23.2561
rs78301150	CD20- CD38- %B cell	B cell	A	G	-1.069	0.2213	1.42099e-06	12	82233392	0.0033	0.00633679	23.3214
rs55897487	CD20- CD38- %B cell	B cell	T	C	-1.342	0.2897	3.73104e-06	12	261706	0.0016	0.0058305	21.4472
rs117308259	CD20- CD38- %B cell	B cell	C	T	-0.8348	0.1494	2.48199e-08	14	31993501	0.0066	0.00846079	31.2051
rs17099538	CD20- CD38- %B cell	B cell	C	T	-0.2409	0.05156	3.093e-06	14	33254318	0.0559	0.00593065	21.8178
rs77911577	CD20- CD38- %B cell	B cell	C	A	-0.2551	0.05732	8.78598e-06	14	28669022	0.05	0.00538396	19.7957
rs2113943	CD20- CD38- %B cell	B cell	G	A	0.1278	0.02875	9.10395e-06	15	60895636	0.2288	0.00537136	19.7492
rs35639639	CD20- CD38- %B cell	B cell	C	T	0.1332	0.0299	8.60399e-06	16	5488091	0.2062	0.00539454	19.8348
rs16955339	CD20- CD38- %B cell	B cell	T	G	0.293	0.06221	2.56803e-06	17	52971060	0.0377	0.00602598	22.1706
rs36071180	CD20- CD38- %B cell	B cell	A	G	0.1488	0.03329	8.077e-06	20	765164	0.1596	0.00543064	19.9683
rs6125184	CD20- CD38- %B cell	B cell	A	G	-0.1186	0.02463	1.547e-06	20	46576714	0.5914	0.00629702	23.1741
rs182720746	CD20- CD38- AC	B cell	T	C	0.6026	0.1323	5.38096e-06	4	113092883	0.0089	0.00563948	20.7349
rs62311900	CD20- CD38- AC	B cell	T	C	-0.1537	0.03175	1.33801e-06	4	74145187	0.1736	0.00636566	23.4219
rs2339996	CD20- CD38- AC	B cell	A	G	-0.1438	0.02887	6.60496e-07	5	173070505	0.7802	0.00673666	24.7963
rs72492305	CD20- CD38- AC	B cell	T	C	0.2112	0.04169	4.25402e-07	6	32509333	0.6662	0.00696697	25.65
rs6906886	CD20- CD38- AC	B cell	A	T	0.1893	0.04063	3.29299e-06	6	85038851	0.903	0.00589922	21.6955
rs11203884	CD20- CD38- AC	B cell	T	C	-0.1548	0.03269	2.26898e-06	8	17516564	0.1643	0.00609276	22.4117
rs10988372	CD20- CD38- AC	B cell	C	G	0.139	0.03012	4.08602e-06	9	132193568	0.2045	0.00578835	21.2854
rs118073973	CD20- CD38- AC	B cell	A	T	0.2899	0.06184	2.87303e-06	9	19948908	0.0402	0.0059719	21.9644
rs75609575	CD20- CD38- AC	B cell	A	G	-0.3072	0.06608	3.45096e-06	11	97639659	0.0349	0.00587354	21.6006
rs308820	CD20- CD38- AC	B cell	C	T	-0.1305	0.02844	4.63095e-06	11	88142031	0.7571	0.00572302	21.0438
rs61906277	CD20- CD38- AC	B cell	G	A	0.1435	0.02825	3.99098e-07	11	123384801	0.2347	0.00700439	25.7887
rs117308259	CD20- CD38- AC	B cell	C	T	-0.6917	0.1504	4.39896e-06	14	31993501	0.0066	0.005749	21.1399
rs16955339	CD20- CD38- AC	B cell	T	G	0.3095	0.06249	7.67397e-07	17	52971060	0.0377	0.00666122	24.5167
rs77510701	CD20- CD38- AC	B cell	A	C	-0.2548	0.05651	6.74e-06	18	34838106	0.0484	0.0055271	20.3194
rs80339814	CD20- CD38- AC	B cell	C	T	-0.2131	0.04766	8.02306e-06	19	53396009	0.0794	0.00543561	19.9812
rs6125184	CD20- CD38- AC	B cell	A	G	-0.1099	0.02479	9.59599e-06	20	46576714	0.5914	0.00534406	19.6429
rs36071180	CD20- CD38- AC	B cell	A	G	0.1498	0.03344	7.69892e-06	20	765164	0.1597	0.00545596	20.0564
rs143109147	IgD+ %Lymphocyte	B cell	C	T	2.746	0.5892	3.27198e-06	1	40387371	0.0004	0.00590444	21.7089
rs16837671	IgD+ %Lymphocyte	B cell	G	T	-0.2827	0.05702	7.43207e-07	2	206655953	0.0494	0.00667672	24.5674
rs141070091	IgD+ %Lymphocyte	B cell	T	G	0.614	0.1364	6.96803e-06	4	46715880	0.0081	0.0055104	20.2521
rs76845048	IgD+ %Lymphocyte	B cell	C	A	-0.3021	0.06594	4.76299e-06	5	115785493	0.0357	0.00570681	20.9781
rs4361609	IgD+ %Lymphocyte	B cell	C	G	-0.2101	0.04223	6.78297e-07	6	31240635	0.1131	0.00672288	24.7384
rs73078428	IgD+ %Lymphocyte	B cell	A	T	-0.1651	0.03606	4.854e-06	7	20106029	0.1318	0.00569948	20.951
rs111830700	IgD+ %Lymphocyte	B cell	A	G	0.2879	0.06309	5.202e-06	7	121332400	0.0377	0.00566202	20.8125
rs34910780	IgD+ %Lymphocyte	B cell	T	A	-0.2739	0.05642	1.25101e-06	7	77469688	0.0481	0.00640329	23.5548
rs2395904	IgD+ %Lymphocyte	B cell	G	T	-0.1285	0.02712	2.243e-06	8	130617819	0.2657	0.0061016	22.4383
rs533239981	IgD+ %Lymphocyte	B cell	C	G	0.2839	0.06355	8.16e-06	8	75515052	0.0387	0.00542764	19.9463
rs1977295	IgD+ %Lymphocyte	B cell	A	G	0.1101	0.02357	3.11401e-06	10	7188484	0.5273	0.00593126	21.8081
rs75319860	IgD+ %Lymphocyte	B cell	C	T	0.3546	0.0787	6.84101e-06	12	110312229	0.0249	0.00552076	20.2904
rs116906133	IgD+ %Lymphocyte	B cell	G	A	-1.032	0.2178	2.22398e-06	13	100023905	0.0037	0.00610184	22.4391
rs12874404	IgD+ %Lymphocyte	B cell	G	A	0.1898	0.02599	3.43084e-13	13	108993494	0.3257	0.0143737	53.3018
rs2402519	IgD+ %Lymphocyte	B cell	C	G	0.1596	0.03359	2.10402e-06	14	95373465	0.1523	0.00613547	22.5636
rs11657531	IgD+ %Lymphocyte	B cell	T	C	-0.1468	0.0236	5.52497e-10	17	2731370	0.4882	0.0104697	38.6715
rs12939565	IgD+ %Lymphocyte	B cell	T	A	-0.142	0.02747	2.45499e-07	17	38038389	0.4267	0.00725392	26.7068
rs75956343	IgD+ %Lymphocyte	B cell	G	A	-0.2576	0.05786	8.75407e-06	17	70210257	0.0469	0.00539091	19.8106
rs55658072	IgD+ %Lymphocyte	B cell	G	A	0.1165	0.02499	3.23601e-06	19	14873284	0.6218	0.00590774	21.7211
rs6131010	IgD+ %Lymphocyte	B cell	G	A	-0.1212	0.02568	2.47098e-06	20	44724305	0.6172	0.00605415	22.2627
rs970081	IgD- CD38br %lymphocyte	B cell	A	G	-0.1191	0.02482	1.64801e-06	1	213101844	0.6517	0.00625874	23.0135
rs78196740	IgD- CD38br %lymphocyte	B cell	C	T	0.192	0.04079	2.59998e-06	1	63802723	0.0929	0.00602372	22.1441
rs148362575	IgD- CD38br %lymphocyte	B cell	T	A	2.567	0.5384	1.93299e-06	2	187165335	0.0008	0.00617936	22.7198
rs62160934	IgD- CD38br %lymphocyte	B cell	A	T	0.1297	0.02865	6.13098e-06	2	136941539	0.2133	0.00557438	20.483
rs138158989	IgD- CD38br %lymphocyte	B cell	A	G	-1.324	0.2808	2.49799e-06	2	204476635	0.0018	0.00604425	22.22
rs66491584	IgD- CD38br %lymphocyte	B cell	A	G	-0.1404	0.02948	1.97702e-06	3	20980398	0.1991	0.00616577	22.6695
rs116540222	IgD- CD38br %lymphocyte	B cell	T	C	1.619	0.361	7.48204e-06	3	117331256	0.0011	0.0054713	20.1021
rs79812543	IgD- CD38br %lymphocyte	B cell	A	G	0.3801	0.08244	4.16198e-06	3	157649504	0.0197	0.0057809	21.2462
rs151009998	IgD- CD38br %lymphocyte	B cell	A	G	0.2925	0.06183	2.32498e-06	3	11712287	0.0379	0.0060841	22.3674
rs11938966	IgD- CD38br %lymphocyte	B cell	A	C	0.3028	0.06821	9.29309e-06	4	55386841	0.0294	0.00536136	19.696
rs114428590	IgD- CD38br %lymphocyte	B cell	A	T	-0.6902	0.1551	8.88608e-06	4	61089291	0.0059	0.00538734	19.792
rs79264549	IgD- CD38br %lymphocyte	B cell	A	C	1.582	0.3557	8.95901e-06	5	89585751	0.001	0.0053814	19.77
rs6554754	IgD- CD38br %lymphocyte	B cell	C	T	0.1238	0.0273	5.91902e-06	5	1297258	0.7503	0.00559337	20.5531
rs139101653	IgD- CD38br %lymphocyte	B cell	T	C	-0.4998	0.1122	8.62303e-06	6	31274174	0.0129	0.00539821	19.8321
rs76624801	IgD- CD38br %lymphocyte	B cell	C	A	-2.09	0.45	3.53199e-06	6	41935797	0.0007	0.00586552	21.5591
rs187459109	IgD- CD38br %lymphocyte	B cell	A	G	-1.987	0.4026	8.31706e-07	6	40333488	0.0008	0.00661848	24.345
rs75346886	IgD- CD38br %lymphocyte	B cell	T	G	0.3296	0.06986	2.48199e-06	7	127285830	0.0294	0.00605166	22.2474
rs138058221	IgD- CD38br %lymphocyte	B cell	T	C	-0.6459	0.1447	8.25791e-06	7	132571443	0.0068	0.00542034	19.9139
rs148377259	IgD- CD38br %lymphocyte	B cell	C	T	-0.311	0.06449	1.47001e-06	7	106306631	0.0341	0.00632086	23.2433
rs12340211	IgD- CD38br %lymphocyte	B cell	G	C	0.2558	0.05361	1.907e-06	9	8531036	0.0518	0.00618881	22.7547
rs113087021	IgD- CD38br %lymphocyte	B cell	A	T	0.1975	0.04432	8.62204e-06	11	97765784	0.0766	0.00540227	19.8471
rs478251	IgD- CD38br %lymphocyte	B cell	C	A	0.1561	0.03419	5.11399e-06	11	127827727	0.1332	0.00566934	20.8339
rs6488283	IgD- CD38br %lymphocyte	B cell	G	A	-0.1069	0.02367	6.50504e-06	12	10496783	0.4229	0.005548	20.3855
rs7294591	IgD- CD38br %lymphocyte	B cell	T	C	0.1168	0.02391	1.086e-06	12	52932031	0.5412	0.00648477	23.85
rs11609248	IgD- CD38br %lymphocyte	B cell	G	A	-0.1438	0.02996	1.64801e-06	12	14317207	0.1916	0.00626181	23.0248
rs17037450	IgD- CD38br %lymphocyte	B cell	A	G	-0.3233	0.07216	7.68104e-06	12	106098314	0.0264	0.00546052	20.0623
rs72686093	IgD- CD38br %lymphocyte	B cell	T	C	0.2941	0.06126	1.64101e-06	14	22129890	0.0382	0.0062647	23.0355
rs2627305	IgD- CD38br %lymphocyte	B cell	A	G	-0.1167	0.02595	7.14908e-06	15	74539114	0.2986	0.0055013	20.2129
rs4785074	IgD- CD38br %lymphocyte	B cell	T	C	-0.1289	0.02471	1.91898e-07	16	59885737	0.635	0.00738811	27.1971
rs72834736	IgD- CD38br %lymphocyte	B cell	C	G	0.3562	0.07723	4.11604e-06	16	81821361	0.0248	0.00578482	21.2607
rs76348547	IgD- CD38br %lymphocyte	B cell	T	G	0.3941	0.0823	1.74699e-06	22	31013921	0.0207	0.00623292	22.9179
rs500586	IgD- CD38dim %lymphocyte	B cell	T	C	-0.1164	0.02625	9.54707e-06	1	41075209	0.7061	0.00534948	19.6521
rs72691171	IgD- CD38dim %lymphocyte	B cell	T	A	0.556	0.1242	7.79902e-06	1	119873920	0.0105	0.00545163	20.0294
rs143785715	IgD- CD38dim %lymphocyte	B cell	T	C	1.034	0.2251	4.55302e-06	1	19500582	0.0027	0.00573832	21.0888
rs10922490	IgD- CD38dim %lymphocyte	B cell	C	T	0.516	0.1044	8.15793e-07	1	89286072	0.0164	0.00663743	24.4152
rs11687597	IgD- CD38dim %lymphocyte	B cell	G	A	0.1644	0.03007	4.86004e-08	2	136926146	0.2069	0.0081095	29.8744
rs7595246	IgD- CD38dim %lymphocyte	B cell	C	T	0.1571	0.03041	2.509e-07	2	238554657	0.1893	0.00724694	26.6736
rs71612685	IgD- CD38dim %lymphocyte	B cell	G	A	0.5092	0.1088	2.94002e-06	4	100279851	0.0126	0.00595551	21.8918
rs1867929	IgD- CD38dim %lymphocyte	B cell	A	C	0.1691	0.03822	9.93002e-06	4	1628280	0.1104	0.00532575	19.5645
rs114839471	IgD- CD38dim %lymphocyte	B cell	G	A	2.925	0.6491	6.80707e-06	5	89545035	0.0005	0.00552353	20.2951
rs17405603	IgD- CD38dim %lymphocyte	B cell	T	A	-0.1275	0.02694	2.27898e-06	5	144608340	0.2842	0.00608929	22.3866
rs146936090	IgD- CD38dim %lymphocyte	B cell	T	C	1.843	0.3841	1.66498e-06	6	41401285	0.0008	0.00625791	23.0104
rs6972846	IgD- CD38dim %lymphocyte	B cell	T	G	-0.1185	0.02475	1.736e-06	7	22048853	0.3885	0.00623111	22.9112
rs78027513	IgD- CD38dim %lymphocyte	B cell	T	G	0.2746	0.05995	4.77595e-06	7	154618679	0.0414	0.00570599	20.9694
rs7840395	IgD- CD38dim %lymphocyte	B cell	G	A	-0.1408	0.02438	8.25296e-09	8	144984956	0.5715	0.0090404	33.335
rs2137277	IgD- CD38dim %lymphocyte	B cell	G	A	0.1383	0.03071	6.89096e-06	8	40734662	0.1882	0.00551666	20.2697
rs72816858	IgD- CD38dim %lymphocyte	B cell	C	G	0.4384	0.09254	2.24099e-06	10	22940992	0.0172	0.00610124	22.4308
rs12298227	IgD- CD38dim %lymphocyte	B cell	C	T	-0.2055	0.04122	6.51193e-07	12	54786414	0.1013	0.00675241	24.8411
rs593370	IgD- CD38dim %lymphocyte	B cell	T	C	-0.1218	0.02694	6.31495e-06	12	53022961	0.7001	0.00555996	20.4297
rs9520836	IgD- CD38dim %lymphocyte	B cell	G	A	0.1281	0.02404	1.05201e-07	13	108957063	0.5044	0.00770661	28.3786
rs118086652	IgD- CD38dim %lymphocyte	B cell	G	A	0.38	0.08281	4.61095e-06	15	76646870	0.0213	0.00572666	21.0457
rs11653761	IgD- CD38dim %lymphocyte	B cell	T	G	-0.1257	0.02411	1.93201e-07	17	2716535	0.592	0.00737994	27.1668
rs145744014	IgD- CD38dim %lymphocyte	B cell	T	C	0.4981	0.1104	6.63804e-06	18	61418402	0.0116	0.00553704	20.345
rs652344	IgD- CD38dim %lymphocyte	B cell	C	T	-0.1194	0.02653	7.05196e-06	19	36290177	0.2946	0.00550971	20.244
rs2328245	IgD- CD38dim %lymphocyte	B cell	T	C	0.1091	0.02407	6.04004e-06	20	18194427	0.5678	0.00558801	20.5333
rs134927	IgD- CD38dim %lymphocyte	B cell	T	C	0.3766	0.08299	5.86206e-06	22	27421843	0.0215	0.00560097	20.5812
rs61790670	IgD- CD38- %lymphocyte	B cell	A	C	0.1517	0.02904	1.83802e-07	1	84127219	0.23	0.0074087	27.2735
rs116661843	IgD- CD38- %lymphocyte	B cell	A	G	-0.2855	0.06453	9.94695e-06	1	178417994	0.0387	0.00532554	19.5637
rs12128328	IgD- CD38- %lymphocyte	B cell	C	T	0.1428	0.0306	3.17497e-06	1	59700800	0.2113	0.00592145	21.7659
rs12624265	IgD- CD38- %lymphocyte	B cell	G	A	0.1358	0.03024	7.36902e-06	2	119468602	0.2082	0.00548581	20.1557
rs12992631	IgD- CD38- %lymphocyte	B cell	T	C	-0.1296	0.02879	6.93905e-06	2	232313158	0.2408	0.00551214	20.253
rs2084194	IgD- CD38- %lymphocyte	B cell	A	G	-0.1193	0.02656	7.21905e-06	2	47117185	0.677	0.00548818	20.1645
rs6723786	IgD- CD38- %lymphocyte	B cell	G	A	0.1403	0.02729	2.84302e-07	2	238550072	0.2924	0.00717751	26.4162
rs114551034	IgD- CD38- %lymphocyte	B cell	A	G	-0.2723	0.05703	1.86698e-06	2	66709035	0.0509	0.00619702	22.7851
rs75524570	IgD- CD38- %lymphocyte	B cell	C	T	0.2178	0.04807	6.07198e-06	3	191905058	0.0673	0.0055838	20.5178
rs150378941	IgD- CD38- %lymphocyte	B cell	C	G	-0.853	0.1886	6.27004e-06	4	133090875	0.0045	0.00556398	20.4445
rs72942964	IgD- CD38- %lymphocyte	B cell	T	C	-1.231	0.2689	4.85601e-06	4	134727496	0.0021	0.00569962	20.9458
rs7676571	IgD- CD38- %lymphocyte	B cell	T	C	0.1731	0.0383	6.40796e-06	4	56547047	0.8835	0.00555611	20.4154
rs4697617	IgD- CD38- %lymphocyte	B cell	A	G	0.1211	0.02714	8.36508e-06	4	25771115	0.7103	0.00541631	19.899
rs72711540	IgD- CD38- %lymphocyte	B cell	C	G	-0.165	0.03688	7.97003e-06	4	186920475	0.1325	0.00544513	20.0055
rs17405603	IgD- CD38- %lymphocyte	B cell	T	A	-0.1322	0.0277	1.88599e-06	5	144608340	0.2842	0.00619156	22.7649
rs144625305	IgD- CD38- %lymphocyte	B cell	T	C	0.617	0.1366	6.49696e-06	7	7871676	0.0086	0.0055494	20.3907
rs11777835	IgD- CD38- %lymphocyte	B cell	C	T	-0.1246	0.02505	6.83392e-07	8	144986103	0.5715	0.0067218	24.7277
rs190799514	IgD- CD38- %lymphocyte	B cell	C	T	0.391	0.07669	3.59104e-07	8	55620993	0.0272	0.00705981	25.98
rs75116337	IgD- CD38- %lymphocyte	B cell	C	T	0.3985	0.08792	5.99805e-06	8	55914981	0.0208	0.00558781	20.5326
rs814418	IgD- CD38- %lymphocyte	B cell	T	C	0.204	0.04436	4.40099e-06	8	9936753	0.0907	0.0057513	21.1368
rs4756916	IgD- CD38- %lymphocyte	B cell	C	T	-0.1119	0.02508	8.39499e-06	11	12544361	0.5685	0.00541553	19.8961
rs17234595	IgD- CD38- %lymphocyte	B cell	A	G	-0.3825	0.08604	9.0261e-06	11	23667143	0.0207	0.00537668	19.7526
rs12426629	IgD- CD38- %lymphocyte	B cell	G	C	-0.1952	0.04268	4.95199e-06	12	54797571	0.0989	0.00568888	20.9061
rs9514859	IgD- CD38- %lymphocyte	B cell	C	G	0.1207	0.025	1.43999e-06	13	109144845	0.4402	0.00633531	23.2968
rs12874404	IgD- CD38- %lymphocyte	B cell	G	A	0.1408	0.02668	1.378e-07	13	108993494	0.3256	0.00756017	27.8353
rs4474666	IgD- CD38- %lymphocyte	B cell	A	G	0.1116	0.02456	5.63404e-06	16	85313662	0.5167	0.0056159	20.6364
rs11653761	IgD- CD38- %lymphocyte	B cell	T	G	-0.1169	0.0249	2.77997e-06	17	2716535	0.592	0.00599258	22.0289
rs34157595	IgD- CD38- %lymphocyte	B cell	C	T	-0.1195	0.02696	9.61192e-06	17	49200947	0.3155	0.00534518	19.6362
rs7236090	IgD- CD38- %lymphocyte	B cell	C	T	0.1163	0.02497	3.33096e-06	18	60947111	0.5922	0.00589857	21.6813
rs77741094	IgD- CD38- %lymphocyte	B cell	G	C	-0.5436	0.1119	1.24e-06	21	42362418	0.0126	0.00641355	23.5864
rs112904733	IgD- CD38dim %B cell	B cell	T	G	0.1953	0.04221	3.85496e-06	1	214958496	0.0956	0.00581988	21.3962
rs143109147	IgD- CD38dim %B cell	B cell	C	T	-2.636	0.5937	9.30593e-06	1	40387371	0.0004	0.00536163	19.7024
rs12118242	IgD- CD38dim %B cell	B cell	T	C	-0.7345	0.1635	7.23003e-06	1	232094153	0.0055	0.00548824	20.1702
rs9424499	IgD- CD38dim %B cell	B cell	C	G	-0.5857	0.1138	2.81002e-07	1	233050029	0.0109	0.00719129	26.4745
rs16832731	IgD- CD38dim %B cell	B cell	A	G	0.1484	0.03147	2.48599e-06	2	136864703	0.1987	0.00604389	22.2247
rs138919897	IgD- CD38dim %B cell	B cell	G	A	-1.341	0.296	6.05703e-06	3	106834795	0.0019	0.00558108	20.5133
rs73205209	IgD- CD38dim %B cell	B cell	C	T	0.3323	0.07083	2.81799e-06	3	106275239	0.0334	0.00598267	21.9983
rs111854570	IgD- CD38dim %B cell	B cell	A	G	-0.2872	0.06245	4.40697e-06	3	8695105	0.0388	0.00575009	21.1381
rs114839471	IgD- CD38dim %B cell	B cell	G	A	3.03	0.6695	6.21799e-06	5	89545035	0.0005	0.00556972	20.4714
rs17405749	IgD- CD38dim %B cell	B cell	T	C	-0.1389	0.02884	1.51098e-06	5	144609363	0.2374	0.00630294	23.1834
rs80088375	IgD- CD38dim %B cell	B cell	T	C	-0.3593	0.07955	6.50205e-06	5	11638274	0.0247	0.00554745	20.389
rs75273600	IgD- CD38dim %B cell	B cell	A	G	0.6398	0.1253	3.46497e-07	6	125594743	0.0093	0.00707907	26.0585
rs849133	IgD- CD38dim %B cell	B cell	T	C	-0.1154	0.02601	9.41499e-06	7	28192280	0.5576	0.00535395	19.674
rs146267894	IgD- CD38dim %B cell	B cell	T	C	-0.4565	0.1023	8.36296e-06	9	75147206	0.0148	0.0054156	19.9018
rs2397752	IgD- CD38dim %B cell	B cell	T	C	-0.136	0.02815	1.41101e-06	10	132983821	0.248	0.0063421	23.3283
rs117987395	IgD- CD38dim %B cell	B cell	G	T	-0.246	0.05509	8.23209e-06	10	10573290	0.0524	0.00542298	19.9291
rs80216562	IgD- CD38dim %B cell	B cell	A	G	-0.3698	0.07231	3.31002e-07	11	128322602	0.029	0.00710096	26.1396
rs10743163	IgD- CD38dim %B cell	B cell	A	G	-0.1167	0.02529	4.11396e-06	11	11033950	0.4035	0.00578892	21.2817
rs61946381	IgD- CD38dim %B cell	B cell	C	A	0.321	0.07254	9.93002e-06	12	121343559	0.0305	0.00532612	19.5712
rs1846398	IgD- CD38dim %B cell	B cell	C	A	-0.1293	0.02904	8.82308e-06	12	57302799	0.7518	0.00539176	19.8137
rs4038038	IgD- CD38dim %B cell	B cell	A	G	0.1177	0.02529	3.36202e-06	13	19499423	0.359	0.00588797	21.648
rs117227598	IgD- CD38dim %B cell	B cell	G	C	0.651	0.1451	7.416e-06	15	77402748	0.0078	0.00547417	20.1182
rs11548656	IgD- CD38dim %B cell	B cell	G	A	-0.1701	0.0366	3.48097e-06	16	81916912	0.1288	0.0058717	21.5878
rs75659776	IgD- CD38dim %B cell	B cell	T	C	0.2621	0.05581	2.73697e-06	17	49605668	0.0515	0.00599479	22.0431
rs117541917	IgD- CD38dim %B cell	B cell	C	A	-0.2358	0.05299	8.88894e-06	17	41946947	0.0593	0.00538554	19.7907
rs113530462	IgD- CD38dim %B cell	B cell	C	G	0.887	0.196	6.221e-06	20	6688542	0.0038	0.0055691	20.469
rs1919856	IgD+ CD38br %lymphocyte	B cell	G	A	0.1734	0.03817	5.72506e-06	1	247700906	0.108	0.0056131	20.6261
rs11682311	IgD+ CD38br %lymphocyte	B cell	C	T	-0.1278	0.02599	9.105e-07	2	16464977	0.3243	0.00657022	24.1664
rs4907205	IgD+ CD38br %lymphocyte	B cell	C	T	-0.1658	0.03741	9.60395e-06	2	97558150	0.1232	0.00534393	19.6316
rs140380950	IgD+ CD38br %lymphocyte	B cell	C	T	-0.3597	0.06402	2.067e-08	2	105587803	0.0368	0.0085607	31.5509
rs2686423	IgD+ CD38br %lymphocyte	B cell	G	A	0.3352	0.07432	6.66807e-06	3	183195708	0.9739	0.00553326	20.331
rs76112278	IgD+ CD38br %lymphocyte	B cell	A	G	-0.4243	0.08741	1.25901e-06	4	15915069	0.0194	0.00640365	23.5497
rs7667070	IgD+ CD38br %lymphocyte	B cell	C	T	-0.283	0.06349	8.55697e-06	4	38379833	0.0361	0.00540508	19.8575
rs78658073	IgD+ CD38br %lymphocyte	B cell	A	G	1.792	0.3659	1.011e-06	5	498773	0.001	0.00651786	23.9725
rs80330977	IgD+ CD38br %lymphocyte	B cell	A	G	-0.2327	0.04501	2.46598e-07	5	158276610	0.0814	0.0072578	26.7139
rs76660971	IgD+ CD38br %lymphocyte	B cell	A	G	-0.1368	0.02874	2.02502e-06	5	18919526	0.2299	0.00615899	22.6444
rs2857599	IgD+ CD38br %lymphocyte	B cell	A	G	-0.1653	0.03649	6.07393e-06	6	31562150	0.1722	0.00558163	20.5097
rs117772462	IgD+ CD38br %lymphocyte	B cell	A	T	-0.4644	0.09659	1.58599e-06	7	48791017	0.0159	0.00628314	23.1037
rs11185560	IgD+ CD38br %lymphocyte	B cell	A	G	-0.2347	0.05014	2.95597e-06	7	190115	0.9375	0.00595739	21.8988
rs10103048	IgD+ CD38br %lymphocyte	B cell	C	A	0.126	0.02692	2.988e-06	8	130602281	0.7321	0.00595649	21.8954
rs1695681	IgD+ CD38br %lymphocyte	B cell	A	C	-0.1213	0.02451	7.75908e-07	8	118255950	0.5309	0.00665471	24.4792
rs13300113	IgD+ CD38br %lymphocyte	B cell	T	A	0.1232	0.02752	7.74908e-06	9	115678594	0.2789	0.00545185	20.0303
rs10821937	IgD+ CD38br %lymphocyte	B cell	T	C	-0.116	0.02553	5.66304e-06	10	63723909	0.6458	0.00561517	20.6337
rs10832409	IgD+ CD38br %lymphocyte	B cell	A	G	0.1495	0.03227	3.73603e-06	11	15377699	0.1722	0.00583628	21.451
rs11068290	IgD+ CD38br %lymphocyte	B cell	T	C	0.3875	0.07937	1.08901e-06	12	110228055	0.0231	0.00647742	23.8228
rs59879144	IgD+ CD38br %lymphocyte	B cell	A	C	-0.4624	0.09688	1.88599e-06	12	75564449	0.0161	0.00619246	22.7683
rs10877626	IgD+ CD38br %lymphocyte	B cell	G	C	0.1102	0.02441	6.485e-06	12	61758121	0.4739	0.00554379	20.37
rs17408660	IgD+ CD38br %lymphocyte	B cell	G	A	-0.4731	0.1058	7.92501e-06	12	27184482	0.0129	0.00543951	19.9847
rs75589249	IgD+ CD38br %lymphocyte	B cell	T	C	-0.5382	0.1197	7.06708e-06	14	43915569	0.0107	0.00549918	20.2051
rs3811315	IgD+ CD38br %lymphocyte	B cell	A	T	0.1771	0.03756	2.503e-06	14	22499870	0.1157	0.00604431	22.2202
rs2216762	IgD+ CD38br %lymphocyte	B cell	C	T	-0.1525	0.03097	8.88403e-07	16	84759446	0.8141	0.00658841	24.2337
rs60521331	IgD+ CD38br %lymphocyte	B cell	A	G	0.1158	0.02425	1.86299e-06	17	8639905	0.5022	0.00619851	22.7906
rs55708924	IgD+ CD38br %lymphocyte	B cell	G	A	-0.3886	0.0872	8.58796e-06	21	16767346	0.0185	0.00540274	19.8488
rs143109147	IgD+ CD38dim %lymphocyte	B cell	C	T	2.959	0.5843	4.27701e-07	1	40387371	0.0004	0.00696588	25.6319
rs55877424	IgD+ CD38dim %lymphocyte	B cell	A	G	0.1449	0.0327	9.68902e-06	2	12243809	0.1607	0.00534206	19.6247
rs149290264	IgD+ CD38dim %lymphocyte	B cell	T	C	0.6348	0.1427	8.93902e-06	3	41659628	0.007	0.00538363	19.7783
rs182174914	IgD+ CD38dim %lymphocyte	B cell	A	T	2.439	0.5502	9.58893e-06	3	80085882	0.0004	0.00534624	19.6401
rs10933716	IgD+ CD38dim %lymphocyte	B cell	T	C	-0.1262	0.02775	5.61798e-06	3	193840329	0.2486	0.00562518	20.6707
rs28399382	IgD+ CD38dim %lymphocyte	B cell	T	C	0.1411	0.0308	4.74395e-06	3	115393238	0.1982	0.00570769	20.9756
rs28654727	IgD+ CD38dim %lymphocyte	B cell	A	C	0.1272	0.02842	7.89405e-06	4	61631854	0.2433	0.00544938	20.0211
rs6831487	IgD+ CD38dim %lymphocyte	B cell	G	T	0.1165	0.02467	2.42298e-06	4	170331972	0.4702	0.0060627	22.2882
rs75512885	IgD+ CD38dim %lymphocyte	B cell	A	T	-0.2112	0.04633	5.32304e-06	5	158317602	0.0788	0.00565191	20.7695
rs1510971	IgD+ CD38dim %lymphocyte	B cell	A	T	-0.2012	0.04413	5.292e-06	5	118216796	0.0826	0.00565353	20.7755
rs12516105	IgD+ CD38dim %lymphocyte	B cell	C	T	0.1502	0.03243	3.75301e-06	5	160198880	0.1737	0.0058331	21.4392
rs4361609	IgD+ CD38dim %lymphocyte	B cell	C	G	-0.1912	0.04275	7.92501e-06	6	31240635	0.1131	0.00544161	19.9924
rs9459562	IgD+ CD38dim %lymphocyte	B cell	C	G	0.1106	0.0246	7.11607e-06	6	166502048	0.4346	0.00549844	20.2024
rs34910780	IgD+ CD38dim %lymphocyte	B cell	T	A	-0.2544	0.05663	7.26106e-06	7	77469688	0.048	0.00548964	20.1699
rs62474511	IgD+ CD38dim %lymphocyte	B cell	T	A	0.2018	0.04179	1.417e-06	7	123275484	0.0927	0.00633768	23.3056
rs4716961	IgD+ CD38dim %lymphocyte	B cell	C	T	-0.3385	0.07465	5.96898e-06	7	155224134	0.0265	0.00559263	20.5504
rs7840067	IgD+ CD38dim %lymphocyte	B cell	C	T	-0.1537	0.03026	3.95704e-07	8	130582787	0.1978	0.00700728	25.7853
rs533239981	IgD+ CD38dim %lymphocyte	B cell	C	G	0.3011	0.06365	2.32199e-06	8	75515052	0.0387	0.00608371	22.3659
rs60953943	IgD+ CD38dim %lymphocyte	B cell	A	G	-0.4228	0.08863	1.91298e-06	8	60077245	0.0204	0.00618596	22.7442
rs76400856	IgD+ CD38dim %lymphocyte	B cell	C	A	0.2233	0.0485	4.30299e-06	10	56638876	0.0639	0.0057647	21.1864
rs74151247	IgD+ CD38dim %lymphocyte	B cell	A	C	0.348	0.07127	1.09199e-06	10	97801073	0.0302	0.00647912	23.8291
rs75319860	IgD+ CD38dim %lymphocyte	B cell	C	T	0.3651	0.07896	3.91201e-06	12	110312229	0.0249	0.00581394	21.3684
rs139695291	IgD+ CD38dim %lymphocyte	B cell	G	A	1.581	0.3506	6.69006e-06	13	104519594	0.0011	0.00553127	20.3237
rs75474045	IgD+ CD38dim %lymphocyte	B cell	A	G	0.503	0.1077	3.125e-06	13	72428296	0.0126	0.00593082	21.8005
rs12874404	IgD+ CD38dim %lymphocyte	B cell	G	A	0.1366	0.02617	1.89601e-07	13	108993494	0.3256	0.00739713	27.2305
rs116844769	IgD+ CD38dim %lymphocyte	B cell	A	G	-0.2347	0.04969	2.40099e-06	14	65713895	0.0662	0.00606513	22.2972
rs16974449	IgD+ CD38dim %lymphocyte	B cell	A	C	0.1233	0.02445	4.77903e-07	16	84754964	0.4851	0.00690799	25.4174
rs60521331	IgD+ CD38dim %lymphocyte	B cell	A	G	0.1214	0.02433	6.26095e-07	17	8639905	0.5022	0.00676394	24.8837
rs11657531	IgD+ CD38dim %lymphocyte	B cell	T	C	-0.1167	0.0237	8.83894e-07	17	2731370	0.4884	0.00658822	24.233
rs2291516	IgD+ CD38dim %lymphocyte	B cell	A	G	0.1953	0.04406	9.56996e-06	19	11508177	0.0793	0.00534542	19.6371
rs655580	IgD+ CD38dim %lymphocyte	B cell	A	G	0.1258	0.02423	2.18902e-07	19	53039110	0.4571	0.0073191	26.9412
rs6131010	IgD+ CD38dim %lymphocyte	B cell	G	A	-0.1184	0.02588	4.94698e-06	20	44724305	0.6172	0.00569232	20.9188
rs55708924	IgD+ CD38dim %lymphocyte	B cell	G	A	-0.4222	0.08736	1.39801e-06	21	16767346	0.0185	0.00634804	23.3439
rs143518319	IgD+ CD38dim %lymphocyte	B cell	A	C	-0.4492	0.09996	7.21207e-06	21	36295623	0.015	0.00549324	20.1832
rs142838362	IgD+ CD38dim %lymphocyte	B cell	T	C	0.2463	0.05243	2.72101e-06	21	47606966	0.0577	0.00599997	22.0562
rs149701635	IgD+ CD38- %lymphocyte	B cell	G	C	-0.3548	0.07767	5.08101e-06	3	44741083	0.0263	0.00567522	20.8556
rs35088452	IgD+ CD38- %lymphocyte	B cell	A	C	-0.1352	0.02849	2.15899e-06	3	8847483	0.7471	0.00612203	22.5077
rs6895553	IgD+ CD38- %lymphocyte	B cell	C	T	-0.199	0.04272	3.304e-06	5	114821667	0.0946	0.00590021	21.6873
rs78009119	IgD+ CD38- %lymphocyte	B cell	G	T	-0.5085	0.1078	2.49902e-06	5	136421498	0.0137	0.00604927	22.2386
rs77055472	IgD+ CD38- %lymphocyte	B cell	A	T	-0.2682	0.05762	3.36001e-06	5	157655991	0.0495	0.00589113	21.6538
rs12197754	IgD+ CD38- %lymphocyte	B cell	C	T	-0.1427	0.03115	4.74996e-06	6	130521070	0.2014	0.00570742	20.9746
rs144625305	IgD+ CD38- %lymphocyte	B cell	T	C	0.6141	0.1364	6.89795e-06	7	7871676	0.0086	0.00551369	20.2587
rs12763172	IgD+ CD38- %lymphocyte	B cell	C	T	0.1272	0.02784	5.05196e-06	10	85447519	0.7213	0.0056775	20.864
rs12146653	IgD+ CD38- %lymphocyte	B cell	C	T	0.1892	0.04126	4.66305e-06	11	21411891	0.0964	0.00571856	21.0158
rs12829274	IgD+ CD38- %lymphocyte	B cell	G	A	-0.2515	0.05194	1.33999e-06	12	129349167	0.0618	0.0063722	23.4334
rs3730631	IgD+ CD38- %lymphocyte	B cell	C	T	-0.1789	0.03729	1.66399e-06	12	69228178	0.1288	0.00625611	23.0037
rs12874404	IgD+ CD38- %lymphocyte	B cell	G	A	0.1714	0.02663	1.385e-10	13	108993494	0.3256	0.0112042	41.4039
rs112782756	IgD+ CD38- %lymphocyte	B cell	G	A	3.09	0.683	6.25101e-06	13	34506073	0.0003	0.0055673	20.4568
rs2003291	IgD+ CD38- %lymphocyte	B cell	T	C	-0.1589	0.0357	8.76597e-06	13	21566923	0.1413	0.00538962	19.8004
rs77762131	IgD+ CD38- %lymphocyte	B cell	C	G	0.3532	0.058	1.24701e-09	14	96205838	0.045	0.0100414	37.0636
rs72706301	IgD+ CD38- %lymphocyte	B cell	A	G	0.448	0.09406	1.98299e-06	14	94852219	0.0179	0.00616671	22.673
rs149731447	IgD+ CD38- %lymphocyte	B cell	T	C	-0.9621	0.2156	8.35699e-06	14	52536948	0.0036	0.00541723	19.9024
rs10444793	IgD+ CD38- %lymphocyte	B cell	A	G	-0.4323	0.09225	2.88602e-06	15	44517689	0.0181	0.00597077	21.9483
rs28594458	IgD+ CD38- %lymphocyte	B cell	G	C	-0.1135	0.02418	2.76599e-06	17	2728777	0.4918	0.00599051	22.0212
rs62235484	IgD+ CD38- %lymphocyte	B cell	A	G	0.4662	0.09386	7.13608e-07	21	41083050	0.0175	0.0067028	24.6573
rs78007261	IgD+ CD38- %lymphocyte	B cell	T	C	-0.3003	0.06556	4.80895e-06	22	45666517	0.0379	0.00570613	20.9698
rs75766272	Unsw Mem %lymphocyte	B cell	T	C	-0.3961	0.08527	3.51901e-06	1	8009985	0.0201	0.00586753	21.5665
rs56326639	Unsw Mem %lymphocyte	B cell	G	A	0.1461	0.0323	6.29999e-06	3	32512523	0.1761	0.00556501	20.4483
rs6557137	Unsw Mem %lymphocyte	B cell	T	C	-0.1494	0.03221	3.62001e-06	6	150197022	0.1838	0.00585013	21.5022
rs144625305	Unsw Mem %lymphocyte	B cell	T	C	0.5993	0.1343	8.30004e-06	7	7871676	0.0086	0.00541716	19.9021
rs2956955	Unsw Mem %lymphocyte	B cell	C	T	-0.3254	0.06746	1.47099e-06	8	1552537	0.9661	0.00632384	23.2544
rs141247883	Unsw Mem %lymphocyte	B cell	G	A	-0.3185	0.06842	3.34503e-06	8	144986071	0.0319	0.00589223	21.6578
rs57757402	Unsw Mem %lymphocyte	B cell	G	A	-0.1601	0.03523	5.67806e-06	9	37390411	0.1435	0.00561701	20.6405
rs11794578	Unsw Mem %lymphocyte	B cell	G	T	0.1189	0.02437	1.12101e-06	9	808529	0.4521	0.00646886	23.7911
rs10119513	Unsw Mem %lymphocyte	B cell	A	G	0.3622	0.08185	9.91197e-06	9	16899526	0.9784	0.00532762	19.5714
rs10840410	Unsw Mem %lymphocyte	B cell	C	T	-0.1182	0.02642	7.88206e-06	11	10437096	0.3087	0.00544493	20.0047
rs10894530	Unsw Mem %lymphocyte	B cell	A	C	-0.1638	0.03684	9.00409e-06	11	132159459	0.1296	0.00537824	19.7584
rs143553941	Unsw Mem %lymphocyte	B cell	C	G	0.501	0.107	2.95801e-06	12	109368119	0.013	0.00596081	21.9114
rs12829274	Unsw Mem %lymphocyte	B cell	G	A	-0.2536	0.0511	7.30601e-07	12	129349167	0.0618	0.00669167	24.6161
rs73192651	Unsw Mem %lymphocyte	B cell	T	C	0.5455	0.08807	6.53597e-10	13	50212885	0.02	0.0103847	38.3439
rs12874404	Unsw Mem %lymphocyte	B cell	G	A	0.1827	0.02625	4.02346e-12	13	108993494	0.3256	0.0130766	48.4151
rs557577736	Unsw Mem %lymphocyte	B cell	G	A	1.799	0.3838	2.857e-06	13	46224092	0.001	0.00597371	21.9591
rs77762131	Unsw Mem %lymphocyte	B cell	C	G	0.3287	0.05701	8.74903e-09	14	96205838	0.045	0.00901073	33.2246
rs8014978	Unsw Mem %lymphocyte	B cell	C	T	-0.1203	0.02463	1.08201e-06	14	94936964	0.5737	0.00648293	23.8432
rs112135308	Unsw Mem %lymphocyte	B cell	G	C	0.416	0.08833	2.57099e-06	16	86794463	0.0174	0.00603028	22.1683
rs11657759	Unsw Mem %lymphocyte	B cell	C	A	-0.1271	0.02394	1.16099e-07	17	2715961	0.4903	0.0076507	28.1712
rs7254039	Unsw Mem %lymphocyte	B cell	A	G	-0.2695	0.05778	3.20797e-06	19	14993354	0.0435	0.00591534	21.7433
rs6032660	Unsw Mem %lymphocyte	B cell	A	G	-0.1525	0.02629	7.19797e-09	20	44730245	0.6359	0.00911955	33.6295
rs76762356	Unsw Mem %lymphocyte	B cell	G	A	-0.3702	0.08274	7.91699e-06	20	10454080	0.0228	0.00544583	20.008
rs55712190	Unsw Mem %lymphocyte	B cell	T	C	0.2264	0.04694	1.467e-06	22	22613458	0.074	0.00632275	23.2503
rs2789568	IgD- CD27- %lymphocyte	B cell	C	T	-0.2462	0.04816	3.32897e-07	1	217179038	0.0706	0.00709747	26.1195
rs113442137	IgD- CD27- %lymphocyte	B cell	A	G	-0.2734	0.0574	1.97301e-06	1	160254955	0.0472	0.00616709	22.6744
rs185621536	IgD- CD27- %lymphocyte	B cell	T	C	-0.3248	0.07016	3.79997e-06	1	113524501	0.0312	0.00582785	21.4198
rs7606024	IgD- CD27- %lymphocyte	B cell	A	T	-0.1469	0.03041	1.42498e-06	2	56616595	0.7882	0.00634222	23.3224
rs35574803	IgD- CD27- %lymphocyte	B cell	C	T	-0.3044	0.05397	1.83101e-08	3	32533246	0.0562	0.00862612	31.7941
rs78756830	IgD- CD27- %lymphocyte	B cell	C	T	0.4221	0.08746	1.45301e-06	4	99437210	0.0194	0.00633064	23.2795
rs12654363	IgD- CD27- %lymphocyte	B cell	T	C	-0.2241	0.04812	3.31398e-06	5	84064142	0.9301	0.00589736	21.6768
rs191610741	IgD- CD27- %lymphocyte	B cell	T	C	-0.3731	0.08152	4.87304e-06	6	4201348	0.0257	0.00569685	20.9356
rs807894	IgD- CD27- %lymphocyte	B cell	G	T	0.114	0.02536	7.13198e-06	6	164610887	0.5868	0.00549682	20.1964
rs1978170	IgD- CD27- %lymphocyte	B cell	G	A	-0.113	0.02548	9.38793e-06	7	38757409	0.6033	0.00535084	19.6571
rs78763642	IgD- CD27- %lymphocyte	B cell	A	G	-0.3442	0.07449	3.96798e-06	9	25294308	0.0279	0.00580618	21.3397
rs2250246	IgD- CD27- %lymphocyte	B cell	G	A	0.1325	0.02454	7.13296e-08	12	6553016	0.5341	0.00791092	29.137
rs77114347	IgD- CD27- %lymphocyte	B cell	T	A	-0.239	0.05358	8.41608e-06	16	7452768	0.0543	0.00541286	19.8862
rs4941188	IgD- CD27- %lymphocyte	B cell	A	G	-0.1285	0.02642	1.20401e-06	18	60857029	0.6726	0.00642885	23.643
rs111407982	IgD- CD27- %lymphocyte	B cell	T	C	-0.1612	0.03377	1.87499e-06	19	8814367	0.1551	0.00619389	22.7735
rs7260348	IgD- CD27- %lymphocyte	B cell	C	T	-0.2227	0.04722	2.49799e-06	19	15011442	0.0722	0.00604711	22.2306
rs77126700	IgD- CD27- %lymphocyte	B cell	C	T	0.3695	0.08021	4.22698e-06	20	47313887	0.0239	0.00577101	21.2097
rs4810485	IgD- CD27- %lymphocyte	B cell	G	T	0.317	0.02622	4.97966e-33	20	44747947	0.6313	0.0384434	146.088
rs7595246	Sw mem %lymphocyte	B cell	C	T	0.1684	0.03143	8.91908e-08	2	238554657	0.1893	0.00779099	28.6918
rs1519526	Sw mem %lymphocyte	B cell	C	T	0.1674	0.03168	1.341e-07	2	136967396	0.1957	0.00757932	27.9063
rs7640978	Sw mem %lymphocyte	B cell	T	C	0.1649	0.0355	3.535e-06	3	32533010	0.1493	0.00586709	21.5649
rs17029267	Sw mem %lymphocyte	B cell	T	C	0.3178	0.07088	7.56397e-06	4	100572746	0.03	0.00546856	20.092
rs62382785	Sw mem %lymphocyte	B cell	A	G	0.1313	0.02902	6.22702e-06	5	165581566	0.2492	0.00556805	20.4596
rs17405603	Sw mem %lymphocyte	B cell	T	A	-0.1343	0.02781	1.44202e-06	5	144608340	0.2842	0.00633844	23.3084
rs190799514	Sw mem %lymphocyte	B cell	C	T	0.3656	0.07711	2.20298e-06	8	55620993	0.0272	0.00611115	22.4674
rs7840395	Sw mem %lymphocyte	B cell	G	A	-0.1437	0.02516	1.21099e-08	8	144984956	0.5715	0.00884358	32.6028
rs814418	Sw mem %lymphocyte	B cell	T	C	0.199	0.04491	9.6801e-06	8	9936753	0.0907	0.0053418	19.6238
rs118076634	Sw mem %lymphocyte	B cell	T	C	1.115	0.2283	1.083e-06	11	94589940	0.0025	0.00648198	23.8397
rs12426629	Sw mem %lymphocyte	B cell	G	C	-0.2182	0.04316	4.52397e-07	12	54797571	0.0989	0.00694248	25.5452
rs726449	Sw mem %lymphocyte	B cell	T	C	0.1133	0.02505	6.35902e-06	13	109151489	0.4387	0.00556436	20.4459
rs9520836	Sw mem %lymphocyte	B cell	G	A	0.1567	0.02479	2.91199e-10	13	108957063	0.5044	0.0108108	39.9344
rs11653761	Sw mem %lymphocyte	B cell	T	G	-0.1491	0.02489	2.298e-09	17	2716535	0.592	0.0097198	35.8648
rs145744014	Sw mem %lymphocyte	B cell	T	C	0.5148	0.1143	6.92293e-06	18	61418402	0.0116	0.00551792	20.2744
rs138728953	Sw mem %lymphocyte	B cell	A	C	0.311	0.06986	8.77708e-06	19	14698416	0.0319	0.0053915	19.8073
rs117231919	Sw mem %lymphocyte	B cell	T	C	0.17	0.03776	6.95296e-06	19	652628	0.1219	0.00551349	20.258
rs377621503	Sw mem %lymphocyte	B cell	T	C	-0.7635	0.1715	8.80299e-06	19	645485	0.0049	0.00539182	19.8085
rs141365416	PB/PC %lymphocyte	B cell	T	C	2.328	0.4961	2.79402e-06	1	102236814	0.0005	0.00598543	22.0085
rs148362575	PB/PC %lymphocyte	B cell	T	A	2.608	0.5526	2.46598e-06	2	187165335	0.0008	0.00605385	22.2616
rs116540222	PB/PC %lymphocyte	B cell	T	C	1.756	0.3749	2.922e-06	3	117331256	0.0011	0.00596342	21.9271
rs7449190	PB/PC %lymphocyte	B cell	C	T	0.1298	0.028	3.66902e-06	5	1297918	0.7401	0.00584203	21.4781
rs61294310	PB/PC %lymphocyte	B cell	G	A	0.5223	0.1088	1.65299e-06	6	5266557	0.0124	0.00626223	23.0327
rs13244540	PB/PC %lymphocyte	B cell	T	G	0.2681	0.05848	4.69505e-06	7	151002534	0.0447	0.00571433	21.0059
rs62519719	PB/PC %lymphocyte	B cell	A	G	-0.1218	0.02685	5.97998e-06	8	118376967	0.2815	0.00559557	20.5669
rs74326785	PB/PC %lymphocyte	B cell	C	T	0.351	0.07464	2.65497e-06	8	24549984	0.0279	0.00601074	22.1021
rs3138500	PB/PC %lymphocyte	B cell	T	C	-0.2314	0.04918	2.62398e-06	9	92219945	0.0678	0.00601733	22.1265
rs12412378	PB/PC %lymphocyte	B cell	A	C	-0.1755	0.03276	9.03795e-08	10	130483163	0.1608	0.00778658	28.6833
rs1938685	PB/PC %lymphocyte	B cell	A	G	-0.158	0.03558	9.27492e-06	11	69277078	0.1359	0.00536342	19.709
rs897989	PB/PC %lymphocyte	B cell	G	T	-0.1183	0.02654	8.57196e-06	11	91973528	0.3001	0.00540368	19.8578
rs55728331	PB/PC %lymphocyte	B cell	A	G	1.624	0.3466	2.90603e-06	11	117526440	0.0015	0.00596747	21.9421
rs10849436	PB/PC %lymphocyte	B cell	A	G	0.1516	0.03371	7.12197e-06	12	6409619	0.1596	0.00549998	20.2136
rs1838357	PB/PC %lymphocyte	B cell	A	G	0.1167	0.02638	9.94489e-06	13	93740906	0.3142	0.00532291	19.5594
rs4785074	PB/PC %lymphocyte	B cell	T	C	-0.1403	0.02562	4.61998e-08	16	59885737	0.6349	0.00813365	29.9723
rs7255292	PB/PC %lymphocyte	B cell	C	T	-0.1601	0.035	4.94903e-06	19	49529379	0.853	0.0056891	20.9126
rs8132059	PB/PC %lymphocyte	B cell	T	C	-0.1294	0.02876	7.04304e-06	21	16916284	0.2244	0.00550514	20.2327
rs11089305	PB/PC %lymphocyte	B cell	G	A	0.1295	0.02684	1.45301e-06	22	19729361	0.2882	0.00632548	23.2668
rs75414548	Memory B cell %lymphocyte	B cell	A	G	0.2864	0.06412	8.202e-06	1	39385714	0.0354	0.00542737	19.9398
rs75766272	Memory B cell %lymphocyte	B cell	T	C	-0.3971	0.08543	3.46003e-06	1	8009985	0.0201	0.00587508	21.5944
rs878471	Memory B cell %lymphocyte	B cell	A	G	-0.1135	0.02517	6.73907e-06	1	150547747	0.5429	0.00553108	20.323
rs12636848	Memory B cell %lymphocyte	B cell	G	T	0.1242	0.02655	2.98401e-06	3	147613080	0.3031	0.00594999	21.8714
rs143003356	Memory B cell %lymphocyte	B cell	A	G	-0.5299	0.1157	4.78597e-06	4	142016471	0.0115	0.00570467	20.9645
rs17708396	Memory B cell %lymphocyte	B cell	A	C	2.518	0.5212	1.41198e-06	5	148410250	0.0005	0.00634355	23.3273
rs6895553	Memory B cell %lymphocyte	B cell	C	T	-0.1889	0.04221	7.88297e-06	5	114821667	0.0946	0.00544822	20.0168
rs1770731	Memory B cell %lymphocyte	B cell	T	A	-0.1473	0.0326	6.38705e-06	6	107001456	0.8254	0.00555323	20.4048
rs74505387	Memory B cell %lymphocyte	B cell	C	T	-0.2033	0.03964	3.08496e-07	6	101891742	0.1057	0.00714312	26.2887
rs410173	Memory B cell %lymphocyte	B cell	G	A	-0.144	0.03208	7.39299e-06	6	1163541	0.8222	0.00548104	20.1381
rs144625305	Memory B cell %lymphocyte	B cell	T	C	0.6141	0.1347	5.31202e-06	7	7871676	0.0086	0.00565295	20.7733
rs6558507	Memory B cell %lymphocyte	B cell	T	C	-0.2635	0.05776	5.25001e-06	8	1626220	0.9547	0.00566025	20.8003
rs34173062	Memory B cell %lymphocyte	B cell	A	G	0.1453	0.02991	1.242e-06	8	145158607	0.2153	0.00641354	23.5864
rs12763172	Memory B cell %lymphocyte	B cell	C	T	0.132	0.02749	1.637e-06	10	85447519	0.7213	0.00626703	23.0442
rs10791220	Memory B cell %lymphocyte	B cell	G	A	-0.1793	0.03894	4.27602e-06	11	132145598	0.1134	0.00576569	21.19
rs11225155	Memory B cell %lymphocyte	B cell	A	G	0.1112	0.0245	5.85706e-06	11	102043400	0.5364	0.00560313	20.5892
rs74839056	Memory B cell %lymphocyte	B cell	T	C	1.357	0.3052	8.92093e-06	13	107914821	0.0015	0.00537827	19.7585
rs557577736	Memory B cell %lymphocyte	B cell	G	A	1.799	0.3851	3.10699e-06	13	46224092	0.001	0.00593368	21.8111
rs12874404	Memory B cell %lymphocyte	B cell	G	A	0.2221	0.0262	3.31284e-17	13	108993494	0.3256	0.0192768	71.8219
rs9514859	Memory B cell %lymphocyte	B cell	C	G	0.112	0.02469	5.93403e-06	13	109144845	0.4402	0.00559693	20.5663
rs73192651	Memory B cell %lymphocyte	B cell	T	C	0.442	0.08807	5.43801e-07	13	50212885	0.02	0.00684228	25.1739
rs77762131	Memory B cell %lymphocyte	B cell	C	G	0.3049	0.05737	1.13201e-07	14	96205838	0.045	0.00766649	28.2298
rs974368	Memory B cell %lymphocyte	B cell	A	G	0.1136	0.02464	4.17004e-06	14	63009549	0.5141	0.00578031	21.2441
rs139196765	Memory B cell %lymphocyte	B cell	G	A	1.237	0.2495	7.49307e-07	15	24733764	0.0025	0.00667855	24.5675
rs11653761	Memory B cell %lymphocyte	B cell	T	G	-0.1359	0.02451	3.17497e-08	17	2716535	0.592	0.00833891	30.7266
rs7254039	Memory B cell %lymphocyte	B cell	A	G	-0.2668	0.05819	4.68004e-06	19	14993354	0.0435	0.00571714	21.0105
rs551529415	Memory B cell %lymphocyte	B cell	T	C	-0.5751	0.124	3.62001e-06	19	1157330	0.01	0.00584911	21.4984
rs3810559	Memory B cell %lymphocyte	B cell	G	T	-0.1132	0.02457	4.24004e-06	20	3207749	0.5444	0.00577248	21.2151
rs4640493	Memory B cell %lymphocyte	B cell	T	A	0.1493	0.03234	4.01301e-06	22	45387786	0.83	0.00579574	21.3011
rs9614226	Memory B cell %lymphocyte	B cell	G	T	-0.3841	0.08631	8.80603e-06	22	44688150	0.9792	0.00538783	19.7938
rs11937214	Naive-mature B cell %lymphocyte	B cell	G	A	0.271	0.06102	9.17698e-06	4	162634026	0.0465	0.00536601	19.7132
rs76845048	Naive-mature B cell %lymphocyte	B cell	C	A	-0.3046	0.06737	6.33695e-06	5	115785493	0.0357	0.00556031	20.431
rs115204570	Naive-mature B cell %lymphocyte	B cell	T	G	-0.479	0.1028	3.26701e-06	5	135756457	0.0161	0.00590347	21.6994
rs17056318	Naive-mature B cell %lymphocyte	B cell	C	T	-0.2266	0.04592	8.38591e-07	5	158285953	0.081	0.00661648	24.3376
rs4361609	Naive-mature B cell %lymphocyte	B cell	C	G	-0.1954	0.04397	9.11801e-06	6	31240635	0.1131	0.00537267	19.7378
rs35607968	Naive-mature B cell %lymphocyte	B cell	T	C	0.1611	0.03434	2.82703e-06	7	67653879	0.1536	0.00598381	21.9965
rs111830700	Naive-mature B cell %lymphocyte	B cell	A	G	0.2916	0.06457	6.51493e-06	7	121332400	0.0377	0.00554742	20.3834
rs140197720	Naive-mature B cell %lymphocyte	B cell	T	C	0.4648	0.1016	4.93799e-06	7	108191234	0.0153	0.00569193	20.9174
rs2395904	Naive-mature B cell %lymphocyte	B cell	G	T	-0.1504	0.02772	6.15106e-08	8	130617819	0.2657	0.00798767	29.422
rs4361743	Naive-mature B cell %lymphocyte	B cell	C	T	0.3335	0.07409	6.96707e-06	8	132657435	0.9725	0.00551145	20.2505
rs533239981	Naive-mature B cell %lymphocyte	B cell	C	G	0.3348	0.06479	2.50098e-07	8	75515052	0.0387	0.00725084	26.6881
rs2978582	Naive-mature B cell %lymphocyte	B cell	C	T	0.1509	0.0316	1.84599e-06	8	35485504	0.1969	0.00619866	22.7912
rs74151247	Naive-mature B cell %lymphocyte	B cell	A	C	0.3341	0.07265	4.39097e-06	10	97801073	0.0302	0.00575136	21.137
rs56097028	Naive-mature B cell %lymphocyte	B cell	C	G	0.1156	0.02559	6.47903e-06	11	43575416	0.3832	0.00555075	20.3956
rs74397782	Naive-mature B cell %lymphocyte	B cell	A	G	-0.3176	0.06621	1.679e-06	12	25018659	0.0343	0.00625436	22.9973
rs78433555	Naive-mature B cell %lymphocyte	B cell	A	C	0.2756	0.05706	1.42498e-06	12	107821321	0.0501	0.00634054	23.3162
rs116844769	Naive-mature B cell %lymphocyte	B cell	A	G	-0.2342	0.05066	3.92202e-06	14	65713895	0.0662	0.00581174	21.3602
rs112850074	Naive-mature B cell %lymphocyte	B cell	G	A	0.3445	0.07141	1.46299e-06	14	103229069	0.031	0.00632555	23.2607
rs12939565	Naive-mature B cell %lymphocyte	B cell	T	A	-0.1308	0.02872	5.41901e-06	17	38038389	0.4267	0.00564136	20.7305
rs11653761	Naive-mature B cell %lymphocyte	B cell	T	G	-0.1122	0.02478	6.17206e-06	17	2716535	0.592	0.00557633	20.4902
rs4805840	Naive-mature B cell %lymphocyte	B cell	G	A	-0.1599	0.03309	1.41501e-06	19	33468482	0.823	0.00634647	23.3381
rs55658072	Naive-mature B cell %lymphocyte	B cell	G	A	0.1132	0.02554	9.63407e-06	19	14873284	0.6219	0.00534463	19.6342
rs7270264	Naive-mature B cell %lymphocyte	B cell	C	T	-0.1135	0.02501	5.87706e-06	20	42078615	0.4132	0.00560168	20.5839
rs55708924	Naive-mature B cell %lymphocyte	B cell	G	A	-0.3974	0.08899	8.23797e-06	21	16767346	0.0185	0.00542506	19.9313
rs77848220	IgD- CD38dim AC	B cell	T	C	0.405	0.08232	9.04191e-07	1	61251434	0.0219	0.00657699	24.1914
rs7595246	IgD- CD38dim AC	B cell	C	T	0.14	0.03035	4.08602e-06	2	238554657	0.1893	0.00578645	21.2667
rs115414430	IgD- CD38dim AC	B cell	G	C	0.3388	0.07271	3.29102e-06	2	36720835	0.0286	0.00590365	21.7001
rs1519524	IgD- CD38dim AC	B cell	A	T	0.141	0.02892	1.12499e-06	2	136934125	0.2246	0.00645983	23.7577
rs141352577	IgD- CD38dim AC	B cell	T	C	0.3656	0.07671	1.95501e-06	3	8492010	0.0235	0.00617465	22.7023
rs73185679	IgD- CD38dim AC	B cell	C	T	0.1715	0.0387	9.56093e-06	3	186485863	0.1041	0.00534286	19.6277
rs7840395	IgD- CD38dim AC	B cell	G	A	-0.1267	0.02425	1.85498e-07	8	144984956	0.5715	0.00741127	27.283
rs16925715	IgD- CD38dim AC	B cell	C	T	-0.1298	0.02698	1.556e-06	10	53772842	0.2824	0.00629098	23.1328
rs149006488	IgD- CD38dim AC	B cell	G	C	-0.1579	0.03413	3.83804e-06	11	67523715	0.1496	0.00582037	21.3921
rs61910510	IgD- CD38dim AC	B cell	T	C	0.3355	0.07014	1.79498e-06	11	130557122	0.0295	0.00621925	22.8674
rs4936106	IgD- CD38dim AC	B cell	G	C	0.3309	0.07134	3.62602e-06	11	130360402	0.0289	0.00585023	21.5025
rs79407211	IgD- CD38dim AC	B cell	T	C	-0.1927	0.04286	7.15303e-06	13	109119262	0.0886	0.00549868	20.2033
rs73178168	IgD- CD38dim AC	B cell	T	C	0.1583	0.03258	1.23501e-06	13	47809629	0.1703	0.00641591	23.5951
rs192544457	IgD- CD38dim AC	B cell	A	G	0.8492	0.1563	5.91698e-08	13	42337460	0.006	0.00800946	29.5029
rs9520836	IgD- CD38dim AC	B cell	G	A	0.1117	0.02394	3.14398e-06	13	108957063	0.5044	0.00591934	21.7581
rs60035843	IgD- CD38dim AC	B cell	G	A	0.1277	0.02849	7.63801e-06	15	69123222	0.2382	0.00546526	20.0798
rs11653761	IgD- CD38dim AC	B cell	T	G	-0.1121	0.02405	3.28897e-06	17	2716535	0.592	0.00590747	21.7142
rs117605782	IgD- CD38dim AC	B cell	A	G	0.8913	0.1987	7.486e-06	18	46442174	0.0034	0.00547346	20.1101
rs533086	IgD- CD38dim AC	B cell	G	A	-0.119	0.02614	5.45306e-06	19	16411841	0.7021	0.00563666	20.7131
rs78893742	IgD- CD38dim AC	B cell	A	G	0.6139	0.1321	3.47696e-06	20	36100011	0.0081	0.00587253	21.585
rs61788860	IgD+ CD24+ %lymphocyte	B cell	A	G	-0.2606	0.05786	6.85993e-06	1	60020239	0.0475	0.00551801	20.2747
rs75766272	IgD+ CD24+ %lymphocyte	B cell	T	C	-0.4103	0.08583	1.81899e-06	1	8009985	0.0201	0.00621173	22.8395
rs2015983	IgD+ CD24+ %lymphocyte	B cell	C	A	-0.1746	0.03658	1.874e-06	2	237150166	0.8771	0.00619294	22.77
rs6781675	IgD+ CD24+ %lymphocyte	B cell	C	G	0.3639	0.08068	6.68405e-06	3	4408435	0.0235	0.00553371	20.3327
rs1382818	IgD+ CD24+ %lymphocyte	B cell	A	G	0.1127	0.02506	7.13707e-06	6	153645785	0.3734	0.00550153	20.2138
rs4937689	IgD+ CD24+ %lymphocyte	B cell	G	A	-0.1736	0.03911	9.35793e-06	11	132141201	0.1134	0.00536023	19.6918
rs183466766	IgD+ CD24+ %lymphocyte	B cell	A	G	0.2998	0.06089	8.89693e-07	13	108710731	0.0402	0.00658711	24.2289
rs12874404	IgD+ CD24+ %lymphocyte	B cell	G	A	0.2335	0.02632	1.09295e-18	13	108993494	0.3256	0.0210739	78.6619
rs141107540	IgD+ CD24+ %lymphocyte	B cell	T	C	0.2109	0.04678	6.71305e-06	13	109038407	0.0777	0.00552865	20.314
rs73192651	IgD+ CD24+ %lymphocyte	B cell	T	C	0.4819	0.08877	6.07393e-08	13	50212885	0.02	0.00799629	29.454
rs77762131	IgD+ CD24+ %lymphocyte	B cell	C	G	0.3082	0.05742	8.52491e-08	14	96205838	0.045	0.00781851	28.794
rs8014978	IgD+ CD24+ %lymphocyte	B cell	C	T	-0.11	0.02481	9.59997e-06	14	94936964	0.5737	0.00534807	19.6469
rs11657118	IgD+ CD24+ %lymphocyte	B cell	C	T	-0.1428	0.02416	3.70101e-09	17	2714118	0.475	0.00946512	34.916
rs7254039	IgD+ CD24+ %lymphocyte	B cell	A	G	-0.263	0.05818	6.39794e-06	19	14993354	0.0435	0.00555824	20.4233
rs3810559	IgD+ CD24+ %lymphocyte	B cell	G	T	-0.1107	0.02469	7.52004e-06	20	3207749	0.5444	0.00546846	20.0916
rs6687573	IgD- CD24- %lymphocyte	B cell	A	C	0.1339	0.02945	5.57301e-06	1	35281308	0.2311	0.00562258	20.6611
rs55756125	IgD- CD24- %lymphocyte	B cell	C	T	0.1417	0.0299	2.21702e-06	1	59740965	0.2289	0.00610564	22.4471
rs111237501	IgD- CD24- %lymphocyte	B cell	C	T	1.002	0.226	9.47109e-06	1	163272701	0.003	0.0053479	19.6463
rs11674994	IgD- CD24- %lymphocyte	B cell	C	T	0.2499	0.05599	8.30309e-06	2	60125363	0.0553	0.00541933	19.9101
rs72990172	IgD- CD24- %lymphocyte	B cell	A	G	0.1576	0.03306	1.92699e-06	2	238526279	0.1711	0.00617745	22.7127
rs76225955	IgD- CD24- %lymphocyte	B cell	C	T	-0.1917	0.04317	9.29994e-06	4	31594004	0.0909	0.00536461	19.708
rs17044633	IgD- CD24- %lymphocyte	B cell	G	A	0.3433	0.076	6.45194e-06	4	113331648	0.0286	0.00555005	20.3931
rs183821560	IgD- CD24- %lymphocyte	B cell	A	G	-1.768	0.393	7.04807e-06	5	62072324	0.0016	0.00550523	20.2275
rs807894	IgD- CD24- %lymphocyte	B cell	G	T	0.1202	0.02568	2.99799e-06	6	164610887	0.5868	0.00595687	21.8968
rs9398107	IgD- CD24- %lymphocyte	B cell	G	A	0.2699	0.05578	1.36301e-06	6	107155687	0.0555	0.00636312	23.3997
rs75464772	IgD- CD24- %lymphocyte	B cell	T	C	-0.328	0.07098	3.94003e-06	6	19788226	0.0325	0.00580685	21.3421
rs6991364	IgD- CD24- %lymphocyte	B cell	A	G	-0.1156	0.02534	5.19505e-06	8	145050345	0.5149	0.00566019	20.8001
rs146221269	IgD- CD24- %lymphocyte	B cell	C	T	-1.07	0.2371	6.59903e-06	11	94920856	0.0029	0.00553969	20.3548
rs73277142	IgD- CD24- %lymphocyte	B cell	T	C	0.2673	0.05558	1.58099e-06	12	11974332	0.0555	0.0062866	23.1166
rs11066272	IgD- CD24- %lymphocyte	B cell	T	A	-0.1184	0.02664	9.09306e-06	12	112802224	0.557	0.00537389	19.7423
rs139509958	IgD- CD24- %lymphocyte	B cell	A	G	-0.2174	0.0478	5.57995e-06	12	54727027	0.0788	0.00562609	20.6741
rs191543445	IgD- CD24- %lymphocyte	B cell	G	A	0.3254	0.07232	7.01504e-06	14	31505138	0.031	0.00550698	20.2339
rs17102161	IgD- CD24- %lymphocyte	B cell	A	G	0.2573	0.05689	6.28102e-06	14	65283958	0.0506	0.00556389	20.4442
rs496760	IgD- CD24- %lymphocyte	B cell	A	G	0.1187	0.02657	8.15305e-06	15	54695686	0.6422	0.00542935	19.9471
rs75150138	IgD- CD24- %lymphocyte	B cell	A	T	-0.2581	0.05593	4.05303e-06	16	49238584	0.0517	0.00579106	21.2838
rs11862268	IgD- CD24- %lymphocyte	B cell	A	G	0.4267	0.09042	2.464e-06	16	81239867	0.0187	0.00605442	22.2576
rs58904842	IgD- CD24- %lymphocyte	B cell	A	C	-0.1174	0.02499	2.72101e-06	16	3463156	0.4768	0.00600045	22.058
rs30146	IgD- CD24- %lymphocyte	B cell	C	T	-0.4244	0.09112	3.30697e-06	16	14342183	0.0198	0.00589858	21.6813
rs8098848	IgD- CD24- %lymphocyte	B cell	T	C	-0.1264	0.02668	2.243e-06	18	60857793	0.6704	0.0061018	22.4329
rs451367	IgD- CD24- %lymphocyte	B cell	C	T	-0.1313	0.0296	9.51305e-06	19	16412842	0.7674	0.00535314	19.6657
rs16837671	IgD+ CD24- %lymphocyte	B cell	G	T	-0.2649	0.05732	3.95103e-06	2	206655953	0.0494	0.00580785	21.3459
rs520786	IgD+ CD24- %lymphocyte	B cell	A	T	-0.1136	0.02562	9.48506e-06	3	187559064	0.3489	0.00534888	19.6499
rs34712193	IgD+ CD24- %lymphocyte	B cell	T	A	0.1567	0.03246	1.44501e-06	3	1814140	0.1644	0.00633396	23.2918
rs17056318	IgD+ CD24- %lymphocyte	B cell	C	T	-0.2015	0.04509	8.14292e-06	5	158285953	0.081	0.00543272	19.9596
rs76845048	IgD+ CD24- %lymphocyte	B cell	C	A	-0.2982	0.06626	6.99198e-06	5	115785493	0.0357	0.00550943	20.243
rs115204570	IgD+ CD24- %lymphocyte	B cell	T	G	-0.4604	0.1008	5.08698e-06	5	135756457	0.0161	0.00567378	20.8503
rs140523784	IgD+ CD24- %lymphocyte	B cell	T	C	0.1447	0.03153	4.58205e-06	6	16887609	0.1864	0.00572781	21.05
rs9354413	IgD+ CD24- %lymphocyte	B cell	C	T	0.1258	0.02705	3.44096e-06	6	67039330	0.2964	0.0058811	21.6167
rs4361609	IgD+ CD24- %lymphocyte	B cell	C	G	-0.2163	0.04242	3.57298e-07	6	31240635	0.1131	0.00706135	25.9857
rs111830700	IgD+ CD24- %lymphocyte	B cell	A	G	0.2933	0.0634	3.85896e-06	7	121332400	0.0377	0.00581975	21.3899
rs34910780	IgD+ CD24- %lymphocyte	B cell	T	A	-0.282	0.05676	7.03105e-07	7	77469688	0.048	0.00670633	24.6704
rs12542190	IgD+ CD24- %lymphocyte	B cell	C	A	-0.1572	0.03051	2.72402e-07	8	130594761	0.1943	0.00720896	26.5328
rs2978582	IgD+ CD24- %lymphocyte	B cell	C	T	0.1404	0.03106	6.34498e-06	8	35485504	0.1969	0.00555782	20.4218
rs533239981	IgD+ CD24- %lymphocyte	B cell	C	G	0.3428	0.06378	8.19502e-08	8	75515052	0.0387	0.0078395	28.8719
rs71483382	IgD+ CD24- %lymphocyte	B cell	A	G	0.6298	0.1399	6.90399e-06	10	83763586	0.0078	0.00551268	20.255
rs75319860	IgD+ CD24- %lymphocyte	B cell	C	T	0.3524	0.07909	8.61509e-06	12	110312229	0.0249	0.00540095	19.8423
rs76578043	IgD+ CD24- %lymphocyte	B cell	A	G	0.3251	0.06938	2.89601e-06	13	105214810	0.0298	0.00596979	21.9446
rs2994690	IgD+ CD24- %lymphocyte	B cell	C	G	0.1312	0.02819	3.38197e-06	14	95363646	0.2462	0.00588987	21.6491
rs116844769	IgD+ CD24- %lymphocyte	B cell	A	G	-0.232	0.04979	3.28103e-06	14	65713895	0.0662	0.00590356	21.6997
rs9900847	IgD+ CD24- %lymphocyte	B cell	C	T	-0.1133	0.02454	4.05602e-06	17	2717218	0.6041	0.00579669	21.3046
rs12939565	IgD+ CD24- %lymphocyte	B cell	T	A	-0.1318	0.02761	1.87098e-06	17	38038389	0.4267	0.00619432	22.7751
rs73426855	IgD+ CD24- %lymphocyte	B cell	C	T	-0.1549	0.03435	6.67806e-06	17	77637123	0.1469	0.00553139	20.3241
rs4805840	IgD+ CD24- %lymphocyte	B cell	G	A	-0.152	0.03242	2.85503e-06	19	33468482	0.823	0.00597656	21.9697
rs6131010	IgD+ CD24- %lymphocyte	B cell	G	A	-0.1285	0.0258	6.64003e-07	20	44724305	0.6172	0.00673944	24.793
rs75766272	CD24+ CD27+ %lymphocyte	B cell	T	C	-0.4263	0.08511	5.73099e-07	1	8009985	0.0201	0.00681543	25.0745
rs76720471	CD24+ CD27+ %lymphocyte	B cell	T	C	1.557	0.3419	5.46399e-06	2	222274805	0.0011	0.00564048	20.7272
rs1519524	CD24+ CD27+ %lymphocyte	B cell	A	T	0.1322	0.02942	7.22504e-06	2	136934125	0.2246	0.00549262	20.1809
rs112542522	CD24+ CD27+ %lymphocyte	B cell	A	G	0.6143	0.1326	3.72804e-06	2	4031340	0.0082	0.00583614	21.4504
rs12636848	CD24+ CD27+ %lymphocyte	B cell	G	T	0.1237	0.02646	3.02601e-06	3	147613080	0.3031	0.00594244	21.8435
rs4689417	CD24+ CD27+ %lymphocyte	B cell	A	C	-0.1241	0.02671	3.50598e-06	4	4392393	0.2961	0.00586993	21.5754
rs17708396	CD24+ CD27+ %lymphocyte	B cell	A	C	2.517	0.5195	1.31899e-06	5	148410250	0.0005	0.00637984	23.4616
rs35057381	CD24+ CD27+ %lymphocyte	B cell	C	T	0.1315	0.02938	7.91808e-06	5	26412301	0.2211	0.00544965	20.0221
rs4076316	CD24+ CD27+ %lymphocyte	B cell	A	T	-0.1287	0.027	1.95799e-06	6	167859623	0.3005	0.00617636	22.7087
rs74505387	CD24+ CD27+ %lymphocyte	B cell	C	T	-0.1838	0.03954	3.47896e-06	6	101891742	0.1057	0.0058756	21.5963
rs144625305	CD24+ CD27+ %lymphocyte	B cell	T	C	0.6284	0.1342	2.94999e-06	7	7871676	0.0086	0.00596162	21.9144
rs6997704	CD24+ CD27+ %lymphocyte	B cell	G	A	0.1127	0.02386	2.41102e-06	8	140978857	0.4707	0.00606539	22.2982
rs1332199	CD24+ CD27+ %lymphocyte	B cell	C	T	-0.1323	0.02906	5.47797e-06	9	9503477	0.7592	0.00563725	20.7153
rs144440894	CD24+ CD27+ %lymphocyte	B cell	A	G	-0.1445	0.03179	5.68002e-06	10	53795073	0.1885	0.00561954	20.6499
rs6486433	CD24+ CD27+ %lymphocyte	B cell	G	T	-0.1102	0.02464	7.93999e-06	11	9594690	0.5003	0.00544134	19.9914
rs4763704	CD24+ CD27+ %lymphocyte	B cell	A	G	0.3787	0.08058	2.69699e-06	12	11698759	0.9772	0.00600501	22.0749
rs12829274	CD24+ CD27+ %lymphocyte	B cell	G	A	-0.2708	0.05111	1.24099e-07	12	129349167	0.0618	0.00762004	28.0574
rs12874404	CD24+ CD27+ %lymphocyte	B cell	G	A	0.2114	0.02614	8.08537e-16	13	108993494	0.3256	0.0175749	65.3674
rs557577736	CD24+ CD27+ %lymphocyte	B cell	G	A	1.814	0.3838	2.37099e-06	13	46224092	0.001	0.00607313	22.3268
rs73192651	CD24+ CD27+ %lymphocyte	B cell	T	C	0.5056	0.08768	8.74601e-09	13	50212885	0.02	0.00901311	33.2334
rs112782756	CD24+ CD27+ %lymphocyte	B cell	G	A	2.99	0.6726	8.99104e-06	13	34506073	0.0003	0.00537627	19.7511
rs9578529	CD24+ CD27+ %lymphocyte	B cell	G	A	-0.1323	0.02804	2.48502e-06	13	23613190	0.2676	0.00605231	22.2498
rs77762131	CD24+ CD27+ %lymphocyte	B cell	C	G	0.3074	0.05717	8.06102e-08	14	96205838	0.045	0.00784593	28.8957
rs11657759	CD24+ CD27+ %lymphocyte	B cell	C	A	-0.1352	0.02397	1.80701e-08	17	2715961	0.4903	0.00862677	31.7965
rs7254039	CD24+ CD27+ %lymphocyte	B cell	A	G	-0.2739	0.05798	2.398e-06	19	14993354	0.0435	0.00606706	22.3044
rs6712095	CD20- %lymphocyte	B cell	T	G	0.3643	0.07946	4.70901e-06	2	205623497	0.0246	0.00571488	21.0079
rs34625183	CD20- %lymphocyte	B cell	T	C	-0.1695	0.03789	7.90606e-06	3	146097919	0.1154	0.00544246	20.001
rs75951284	CD20- %lymphocyte	B cell	T	C	0.3067	0.06772	6.11801e-06	3	187638796	0.0316	0.0055775	20.5001
rs186229706	CD20- %lymphocyte	B cell	T	G	0.4826	0.1045	3.96598e-06	4	2029089	0.0142	0.00579818	21.3159
rs4647601	CD20- %lymphocyte	B cell	A	C	0.1097	0.02451	7.83303e-06	4	185570032	0.4584	0.0054479	20.0212
rs72791978	CD20- %lymphocyte	B cell	T	A	0.5621	0.1256	7.85001e-06	5	108070072	0.01	0.00544692	20.0175
rs9273241	CD20- %lymphocyte	B cell	T	C	0.179	0.0341	1.60801e-07	6	32614025	0.5975	0.00747846	27.5397
rs7773849	CD20- %lymphocyte	B cell	G	A	1.534	0.2821	5.81099e-08	6	128553518	0.0018	0.00802088	29.5534
rs13244540	CD20- %lymphocyte	B cell	T	G	0.2658	0.0588	6.37602e-06	7	151002534	0.0447	0.00555662	20.4229
rs38201	CD20- %lymphocyte	B cell	A	T	-0.1242	0.02794	8.96706e-06	7	15911408	0.2594	0.00537434	19.7494
rs34313582	CD20- %lymphocyte	B cell	A	C	-0.1598	0.03507	5.39598e-06	8	84919811	0.138	0.00564545	20.7513
rs72825207	CD20- %lymphocyte	B cell	A	T	0.513	0.1061	1.37899e-06	10	62909955	0.0149	0.00635202	23.365
rs147937648	CD20- %lymphocyte	B cell	T	C	-0.7403	0.1583	3.01703e-06	12	82008771	0.0059	0.00594483	21.8583
rs77553819	CD20- %lymphocyte	B cell	C	G	-0.1257	0.02688	2.99999e-06	13	24882401	0.2863	0.00594426	21.8562
rs12432015	CD20- %lymphocyte	B cell	C	T	-0.1712	0.0373	4.56899e-06	14	49052782	0.118	0.00572757	21.0549
rs4244568	CD20- %lymphocyte	B cell	G	T	-0.1244	0.02611	1.98701e-06	15	39319915	0.3414	0.006169	22.6876
rs252294	CD20- %lymphocyte	B cell	C	G	0.1079	0.02418	8.41395e-06	16	29235533	0.5648	0.0054156	19.9018
rs4782702	CD20- %lymphocyte	B cell	G	A	0.4085	0.0875	3.145e-06	16	85477299	0.9802	0.00592465	21.7836
rs11662133	CD20- %lymphocyte	B cell	C	T	0.1453	0.03219	6.52199e-06	18	74434633	0.1705	0.00554053	20.3635
rs186355283	CD20- %lymphocyte	B cell	T	C	0.6312	0.1414	8.27104e-06	20	46615708	0.0077	0.00541939	19.9158
rs6052993	CD20- %lymphocyte	B cell	G	C	-0.1132	0.02459	4.25197e-06	20	4944838	0.4371	0.00576158	21.1806
rs75839951	CD20- CD38- %lymphocyte	B cell	G	T	-0.2457	0.05199	2.38199e-06	2	34491589	0.0585	0.00606853	22.322
rs4619804	CD20- CD38- %lymphocyte	B cell	C	A	0.1217	0.02734	8.77991e-06	3	18674644	0.6963	0.00538759	19.8037
rs709082	CD20- CD38- %lymphocyte	B cell	C	A	0.1135	0.02504	6.03698e-06	3	191447446	0.3682	0.00558531	20.5346
rs2215848	CD20- CD38- %lymphocyte	B cell	A	G	0.5046	0.1124	7.40901e-06	4	25065221	0.0118	0.00547939	20.143
rs182720746	CD20- CD38- %lymphocyte	B cell	T	C	0.6295	0.1319	1.88599e-06	4	113092883	0.0089	0.00618817	22.7648
rs62311900	CD20- CD38- %lymphocyte	B cell	T	C	-0.1405	0.03168	9.44191e-06	4	74145187	0.1736	0.00534822	19.6582
rs2339996	CD20- CD38- %lymphocyte	B cell	A	G	-0.1476	0.02879	3.12299e-07	5	173070505	0.7802	0.00713405	26.2695
rs72492305	CD20- CD38- %lymphocyte	B cell	T	C	0.2022	0.0416	1.21899e-06	6	32509333	0.6662	0.00641706	23.6123
rs6906886	CD20- CD38- %lymphocyte	B cell	A	T	0.1807	0.04053	8.55008e-06	6	85038851	0.903	0.00540463	19.8667
rs10279688	CD20- CD38- %lymphocyte	B cell	T	C	0.4968	0.1101	6.54199e-06	7	9851008	0.0115	0.00553521	20.3494
rs11203884	CD20- CD38- %lymphocyte	B cell	T	C	-0.1469	0.03262	6.83502e-06	8	17516564	0.1643	0.00551354	20.2693
rs118073973	CD20- CD38- %lymphocyte	B cell	A	T	0.2924	0.06168	2.20999e-06	9	19948908	0.0402	0.00610608	22.461
rs55767134	CD20- CD38- %lymphocyte	B cell	C	G	-0.1443	0.03132	4.19402e-06	10	17048435	0.1837	0.00576943	21.2154
rs308820	CD20- CD38- %lymphocyte	B cell	C	T	-0.1261	0.02837	8.97491e-06	11	88142031	0.7571	0.00537191	19.7458
rs34666228	CD20- CD38- %lymphocyte	B cell	T	G	0.1512	0.02817	8.46292e-08	11	123385425	0.2346	0.0078141	28.7934
rs78301150	CD20- CD38- %lymphocyte	B cell	A	G	-1.031	0.2228	3.84698e-06	12	82233392	0.0033	0.0058198	21.4018
rs117308259	CD20- CD38- %lymphocyte	B cell	C	T	-0.7613	0.1499	4.02096e-07	14	31993501	0.0066	0.00700186	25.7793
rs35639639	CD20- CD38- %lymphocyte	B cell	C	T	0.1354	0.03002	6.72295e-06	16	5488091	0.2063	0.00553049	20.3319
rs111737298	CD20- CD38- %lymphocyte	B cell	G	A	0.2263	0.05029	7.01407e-06	17	52847291	0.0596	0.00550509	20.238
rs16955339	CD20- CD38- %lymphocyte	B cell	T	G	0.3075	0.06234	8.46292e-07	17	52971060	0.0377	0.00660745	24.3175
rs77510701	CD20- CD38- %lymphocyte	B cell	A	C	-0.2605	0.05636	3.92103e-06	18	34838106	0.0484	0.00580632	21.3519
rs80339814	CD20- CD38- %lymphocyte	B cell	C	T	-0.2259	0.04752	2.07501e-06	19	53396009	0.0794	0.0061399	22.5861
rs6125184	CD20- CD38- %lymphocyte	B cell	A	G	-0.1164	0.02472	2.60699e-06	20	46576714	0.5914	0.00602478	22.1601
rs59902361	CD20- CD38- %lymphocyte	B cell	A	G	-0.2517	0.05532	5.53898e-06	20	38334734	0.0496	0.0056274	20.6902
rs36071180	CD20- CD38- %lymphocyte	B cell	A	G	0.1556	0.03334	3.19198e-06	20	765164	0.1597	0.00591924	21.7696
rs61790670	IgD- CD38- %B cell	B cell	A	C	0.1305	0.02908	7.44801e-06	1	84127219	0.2301	0.00547674	20.1277
rs115576360	IgD- CD38- %B cell	B cell	A	G	-0.4062	0.09082	7.96196e-06	4	156996644	0.0194	0.0054403	19.9931
rs4691920	IgD- CD38- %B cell	B cell	C	G	-0.9757	0.207	2.53303e-06	4	164351901	0.9962	0.0060386	22.2052
rs7726548	IgD- CD38- %B cell	B cell	G	T	-0.1903	0.04045	2.64503e-06	5	116807553	0.103	0.00601582	22.1209
rs17405603	IgD- CD38- %B cell	B cell	T	A	-0.1414	0.02769	3.47296e-07	5	144608340	0.2841	0.00708014	26.0625
rs62417843	IgD- CD38- %B cell	B cell	C	T	-0.2629	0.05605	2.82299e-06	6	91779902	0.0502	0.00597999	21.9883
rs9265864	IgD- CD38- %B cell	B cell	T	C	-0.1444	0.03125	3.97997e-06	6	31312747	0.4642	0.00580472	21.3401
rs2450220	IgD- CD38- %B cell	B cell	T	C	0.1668	0.03177	1.60801e-07	8	119323401	0.816	0.0074812	27.5499
rs140191306	IgD- CD38- %B cell	B cell	T	C	-0.4466	0.09399	2.09701e-06	9	2570753	0.0179	0.00613587	22.5651
rs138977782	IgD- CD38- %B cell	B cell	G	A	-0.5468	0.1228	8.74802e-06	9	4744416	0.0096	0.00539246	19.8163
rs11068290	IgD- CD38- %B cell	B cell	T	C	-0.3746	0.0813	4.21105e-06	12	110228055	0.0231	0.00577186	21.2186
rs7994585	IgD- CD38- %B cell	B cell	C	G	-0.1137	0.02485	4.94504e-06	13	111083495	0.4839	0.00569199	20.9233
rs7215243	IgD- CD38- %B cell	B cell	G	A	0.1743	0.03642	1.77501e-06	17	78261805	0.1328	0.00622413	22.8917
rs77146037	IgD- CD38- AC	B cell	G	A	-0.2726	0.05953	4.81903e-06	1	178195174	0.0472	0.00570282	20.9576
rs61790670	IgD- CD38- AC	B cell	A	C	0.142	0.0294	1.409e-06	1	84127219	0.23	0.00634035	23.3155
rs114551034	IgD- CD38- AC	B cell	A	G	-0.2926	0.05767	4.08404e-07	2	66709035	0.0509	0.0069919	25.7283
rs115218350	IgD- CD38- AC	B cell	A	T	-1.898	0.408	3.408e-06	3	104146883	0.0008	0.00588441	21.6289
rs112964950	IgD- CD38- AC	B cell	C	G	0.6003	0.1354	9.57194e-06	3	73697496	0.0083	0.00534767	19.6454
rs75524570	IgD- CD38- AC	B cell	C	T	0.2161	0.04856	8.81698e-06	3	191905058	0.0673	0.00538766	19.7931
rs56741207	IgD- CD38- AC	B cell	G	C	-1.445	0.2907	7.03704e-07	4	134733663	0.0018	0.00671296	24.6949
rs4697617	IgD- CD38- AC	B cell	A	G	0.1401	0.02742	3.38602e-07	4	25771115	0.7103	0.00708998	26.0918
rs144625305	IgD- CD38- AC	B cell	T	C	0.6143	0.1381	8.95695e-06	7	7871676	0.0086	0.00538299	19.7759
rs62521107	IgD- CD38- AC	B cell	T	C	-0.2685	0.05455	8.90902e-07	8	118851954	0.058	0.00658301	24.2137
rs118121266	IgD- CD38- AC	B cell	T	C	0.7592	0.1675	6.02296e-06	10	20380753	0.0055	0.00558783	20.5327
rs79416092	IgD- CD38- AC	B cell	C	T	-0.4181	0.0925	6.38807e-06	12	6775503	0.0197	0.00555713	20.4192
rs421516	IgD- CD38- AC	B cell	A	C	-0.3138	0.06366	8.60399e-07	17	63135589	0.9583	0.00660221	24.2848
rs77741094	IgD- CD38- AC	B cell	G	C	-0.627	0.1131	3.13899e-08	21	42362418	0.0126	0.0083362	30.7165
rs144295598	IgD- CD38- AC	B cell	A	G	0.5677	0.1226	3.77703e-06	22	45164171	0.0103	0.00583057	21.4299
rs74907325	IgD+ CD38br %B cell	B cell	T	A	0.2307	0.04822	1.793e-06	1	218429679	0.0666	0.00622022	22.8772
rs76084861	IgD+ CD38br %B cell	B cell	T	G	0.2748	0.06192	9.3821e-06	2	16114539	0.0368	0.0053569	19.6849
rs16867231	IgD+ CD38br %B cell	B cell	A	G	-0.547	0.1138	1.60199e-06	2	181050023	0.0108	0.00627813	23.0915
rs140380950	IgD+ CD38br %B cell	B cell	C	T	-0.3401	0.06356	9.31001e-08	2	105587803	0.0368	0.00776844	28.6159
rs76112278	IgD+ CD38br %B cell	B cell	A	G	-0.4136	0.08735	2.26699e-06	4	15915069	0.0194	0.00609335	22.4077
rs28393044	IgD+ CD38br %B cell	B cell	G	C	0.3089	0.06706	4.24502e-06	4	157437839	0.0334	0.00576861	21.2066
rs78658073	IgD+ CD38br %B cell	B cell	A	G	1.714	0.3719	4.15796e-06	5	498773	0.001	0.0057747	21.2291
rs139996875	IgD+ CD38br %B cell	B cell	T	A	0.6715	0.1465	4.689e-06	5	78010341	0.0063	0.00571221	20.9981
rs13196511	IgD+ CD38br %B cell	B cell	A	G	-0.2113	0.04244	6.72094e-07	6	44643196	0.0913	0.0067327	24.7748
rs117772462	IgD+ CD38br %B cell	B cell	A	T	-0.4299	0.0963	8.29602e-06	7	48791017	0.0159	0.00541997	19.918
rs17739715	IgD+ CD38br %B cell	B cell	C	A	0.8693	0.196	9.46303e-06	8	9957457	0.0037	0.00535023	19.6603
rs17771512	IgD+ CD38br %B cell	B cell	A	C	-0.188	0.04163	6.49995e-06	8	120047880	0.0928	0.00554578	20.3829
rs57998613	IgD+ CD38br %B cell	B cell	A	T	0.4342	0.0961	6.42407e-06	9	93109339	0.0156	0.00555124	20.4031
rs28491938	IgD+ CD38br %B cell	B cell	T	C	0.1803	0.04053	8.87892e-06	9	41980474	0.1922	0.00538232	19.7788
rs11002952	IgD+ CD38br %B cell	B cell	A	G	-1.169	0.2589	6.53296e-06	10	81145177	0.0023	0.00554403	20.3764
rs2362966	IgD+ CD38br %B cell	B cell	C	G	-0.2556	0.05243	1.137e-06	10	125560687	0.0556	0.0064569	23.7533
rs35060907	IgD+ CD38br %B cell	B cell	T	G	-0.1953	0.04025	1.277e-06	10	132636158	0.1036	0.00639677	23.5307
rs61880664	IgD+ CD38br %B cell	B cell	G	A	0.1564	0.03506	8.43898e-06	11	15343532	0.1389	0.00541213	19.889
rs11068290	IgD+ CD38br %B cell	B cell	T	C	0.3556	0.07908	7.12607e-06	12	110228055	0.0231	0.00549883	20.2094
rs59879144	IgD+ CD38br %B cell	B cell	A	C	-0.4658	0.09637	1.39801e-06	12	75564449	0.0161	0.00634782	23.3495
rs4903967	IgD+ CD38br %B cell	B cell	A	G	-0.1368	0.02733	5.77697e-07	14	81485149	0.6906	0.0068046	25.0412
rs17278914	IgD+ CD38br %B cell	B cell	C	T	-0.676	0.1517	8.603e-06	14	44595691	0.0057	0.00540064	19.8465
rs76840770	IgD+ CD38br %B cell	B cell	A	C	0.3538	0.07769	5.42101e-06	14	54814017	0.0246	0.00563903	20.7275
rs79487320	IgD+ CD38br %B cell	B cell	G	C	-0.6854	0.1392	8.87708e-07	14	43717096	0.0074	0.0065859	24.231
rs147226531	IgD+ CD38br %B cell	B cell	C	T	0.517	0.115	7.20593e-06	16	54686774	0.0115	0.00549625	20.1998
rs2216762	IgD+ CD38br %B cell	B cell	C	T	-0.1464	0.03092	2.26199e-06	16	84759446	0.8141	0.0060929	22.4061
rs8059803	IgD+ CD38br %B cell	B cell	A	G	-0.122	0.02577	2.28802e-06	16	81603001	0.6504	0.00609133	22.4003
rs72927038	IgD+ CD38br %B cell	B cell	T	C	-0.33	0.06793	1.237e-06	18	51760939	0.0335	0.00641189	23.5867
rs114693598	CD11c+ monocyte AC	cDC	T	G	-0.1756	0.03803	4.05602e-06	1	161500712	0.1422	0.00701026	21.3063
rs2404849	CD11c+ monocyte AC	cDC	G	T	0.1562	0.03041	2.98003e-07	1	224272792	0.7464	0.00866053	26.3658
rs72724781	CD11c+ monocyte AC	cDC	G	A	0.9648	0.2024	1.95299e-06	1	89327063	0.0041	0.00746778	22.7073
rs3040901	CD11c+ monocyte AC	cDC	T	C	-0.1552	0.03359	3.97796e-06	2	79926958	0.2225	0.00701936	21.3342
rs74610143	CD11c+ monocyte AC	cDC	T	C	0.5582	0.1246	7.76909e-06	3	172744541	0.0124	0.00660176	20.0565
rs13104041	CD11c+ monocyte AC	cDC	A	G	0.6966	0.1566	9.01405e-06	4	173569449	0.0073	0.00650939	19.7741
rs72835655	CD11c+ monocyte AC	cDC	T	G	0.2511	0.05647	9.04503e-06	5	167349999	0.0594	0.00650454	19.7592
rs2295270	CD11c+ monocyte AC	cDC	A	G	0.1506	0.03397	9.64695e-06	6	47216562	0.1901	0.00646598	19.6413
rs151194174	CD11c+ monocyte AC	cDC	A	G	-0.3546	0.07814	5.91902e-06	7	20995778	0.0305	0.00677286	20.5799
rs2587473	CD11c+ monocyte AC	cDC	T	C	-0.1429	0.0311	4.55198e-06	10	72515785	0.2432	0.00694242	21.0987
rs72830905	CD11c+ monocyte AC	cDC	G	C	0.8103	0.1783	5.73905e-06	10	85138481	0.0058	0.00679238	20.6396
rs34936922	CD11c+ monocyte AC	cDC	G	T	-0.1256	0.02836	9.7681e-06	12	115758242	0.3124	0.0064528	19.601
rs113800324	CD11c+ monocyte AC	cDC	T	C	0.2681	0.05996	8.051e-06	12	69766606	0.05	0.00657655	19.9794
rs9894233	CD11c+ monocyte AC	cDC	A	T	-0.3991	0.08574	3.38197e-06	17	45778747	0.0268	0.00712336	21.6525
rs113451095	CD11c+ monocyte AC	cDC	C	T	-0.2994	0.06307	2.16601e-06	17	9975038	0.0472	0.00740666	22.5201
rs73445777	CD11c+ monocyte AC	cDC	G	T	-0.4778	0.1053	5.93103e-06	18	46954097	0.0151	0.00677139	20.5754
rs8175830	CD11c+ monocyte AC	cDC	A	G	-0.2321	0.05209	8.62402e-06	19	27851156	0.0919	0.00653114	19.8406
rs150248455	CD11c+ monocyte AC	cDC	A	G	0.25	0.05201	1.59901e-06	21	46373171	0.0674	0.00759258	23.0897
rs191730825	CD11c+ monocyte %monocyte	cDC	G	A	0.4346	0.08042	7.006e-08	1	46613239	0.0292	0.00950607	29.1854
rs115058278	CD11c+ monocyte %monocyte	cDC	A	T	0.4772	0.1021	3.10699e-06	3	101915678	0.0168	0.00712756	21.8305
rs74610143	CD11c+ monocyte %monocyte	cDC	T	C	0.6366	0.1245	3.36597e-07	3	172744541	0.0125	0.00851877	26.1282
rs11921245	CD11c+ monocyte %monocyte	cDC	C	T	0.1661	0.03726	8.53395e-06	3	65576520	0.1456	0.00648821	19.8595
rs35237330	CD11c+ monocyte %monocyte	cDC	A	G	-0.2147	0.04484	1.76901e-06	4	182768743	0.0971	0.00747775	22.9112
rs13186506	CD11c+ monocyte %monocyte	cDC	T	A	-0.1934	0.04296	6.99697e-06	5	59111915	0.104	0.00661606	20.2534
rs75256410	CD11c+ monocyte %monocyte	cDC	T	C	0.545	0.1202	6.05494e-06	5	176914227	0.0122	0.00671055	20.5446
rs13241407	CD11c+ monocyte %monocyte	cDC	G	A	-0.28	0.06121	4.94698e-06	7	153684820	0.0483	0.00682957	20.9115
rs11766273	CD11c+ monocyte %monocyte	cDC	A	G	0.591	0.1283	4.23399e-06	7	22775663	0.0115	0.00692471	21.2049
rs10227905	CD11c+ monocyte %monocyte	cDC	G	T	0.1214	0.0271	7.70602e-06	7	122075261	0.3971	0.00655152	20.0546
rs73073066	CD11c+ monocyte %monocyte	cDC	T	C	0.4148	0.08775	2.377e-06	7	23486970	0.023	0.0072896	22.3305
rs17689291	CD11c+ monocyte %monocyte	cDC	C	G	-0.575	0.1295	9.29694e-06	8	94037230	0.0107	0.00643709	19.702
rs4922033	CD11c+ monocyte %monocyte	cDC	T	C	0.1211	0.02694	7.22404e-06	8	19326303	0.3899	0.00659655	20.1933
rs703009	CD11c+ monocyte %monocyte	cDC	T	C	-0.1616	0.03583	6.72992e-06	10	26889823	0.1687	0.00664039	20.3284
rs11610005	CD11c+ monocyte %monocyte	cDC	G	C	-0.124	0.02698	4.532e-06	12	27966210	0.4358	0.00689371	21.1093
rs57566659	CD11c+ monocyte %monocyte	cDC	C	G	0.3158	0.06253	4.66702e-07	12	42973243	0.0462	0.00831228	25.4895
rs76968110	CD11c+ monocyte %monocyte	cDC	A	G	-0.4763	0.0957	6.82402e-07	14	31160823	0.0189	0.00807448	24.7544
rs117909439	CD11c+ monocyte %monocyte	cDC	T	C	-0.6761	0.1414	1.81201e-06	14	29918210	0.0089	0.00745711	22.8474
rs62002392	CD11c+ monocyte %monocyte	cDC	G	A	0.1924	0.04225	5.50605e-06	15	37200279	0.1119	0.0067687	20.7239
rs16952634	CD11c+ monocyte %monocyte	cDC	A	G	-0.1936	0.04368	9.61789e-06	16	53934556	0.1032	0.00641429	19.6318
rs8065103	CD11c+ monocyte %monocyte	cDC	G	A	0.1465	0.02963	8.10793e-07	17	45062476	0.7212	0.00796957	24.4302
rs1381984	CD11c+ monocyte %monocyte	cDC	A	G	-0.1569	0.0349	7.19598e-06	20	52655304	0.1661	0.00659809	20.1981
rs35149557	CD11c+ monocyte %monocyte	cDC	C	T	0.1579	0.03301	1.79602e-06	20	5421681	0.198	0.00746308	22.8659
rs4656708	CD62L- monocyte AC	cDC	C	A	-0.3696	0.0647	1.21801e-08	1	169701466	0.0459	0.0106936	32.6113
rs4987369	CD62L- monocyte AC	cDC	T	G	0.2378	0.03006	3.6116e-15	1	169662742	0.2774	0.0203082	62.54
rs62167331	CD62L- monocyte AC	cDC	A	G	-0.347	0.07464	3.47896e-06	2	56524393	0.0341	0.00710812	21.5987
rs13068785	CD62L- monocyte AC	cDC	T	C	0.269	0.05861	4.61604e-06	3	74703663	0.0581	0.00692912	21.051
rs1907980	CD62L- monocyte AC	cDC	T	G	0.1274	0.02798	5.45205e-06	4	4859590	0.3596	0.00682037	20.7184
rs11935230	CD62L- monocyte AC	cDC	C	G	0.1842	0.03607	3.498e-07	4	136447876	0.1686	0.00856423	26.0615
rs278949	CD62L- monocyte AC	cDC	A	G	0.1235	0.02741	6.86894e-06	4	40461712	0.5561	0.00667947	20.2875
rs17082777	CD62L- monocyte AC	cDC	A	G	-0.2033	0.04515	6.95505e-06	4	63361327	0.1014	0.00667097	20.2615
rs11249570	CD62L- monocyte AC	cDC	A	G	-0.1525	0.02632	7.66302e-09	5	177033794	0.4581	0.0109977	33.549
rs79930588	CD62L- monocyte AC	cDC	G	T	1.724	0.3525	1.048e-06	5	6308011	0.0015	0.00786078	23.9039
rs528135834	CD62L- monocyte AC	cDC	G	T	0.859	0.1829	2.75201e-06	7	41362245	0.0056	0.00725328	22.043
rs4484736	CD62L- monocyte AC	cDC	A	G	-0.1386	0.03012	4.36797e-06	8	66059237	0.7173	0.00696495	21.1606
rs530377	CD62L- monocyte AC	cDC	C	T	0.1627	0.03256	6.12506e-07	9	135337621	0.2211	0.00820287	24.9528
rs143153359	CD62L- monocyte AC	cDC	T	C	2.05	0.4039	4.11898e-07	9	76145588	0.0013	0.00846071	25.7438
rs77287889	CD62L- monocyte AC	cDC	A	G	0.352	0.07927	9.29694e-06	10	89954638	0.0301	0.00648899	19.7052
rs116691483	CD62L- monocyte AC	cDC	A	G	0.3974	0.0895	9.3261e-06	11	111990120	0.0235	0.00648813	19.7025
rs1800973	CD62L- monocyte AC	cDC	A	C	0.222	0.04861	5.12201e-06	12	69744014	0.083	0.00686122	20.8433
rs4899265	CD62L- monocyte AC	cDC	C	A	0.139	0.02858	1.213e-06	14	69321561	0.3475	0.00777414	23.6384
rs146793376	CD62L- monocyte AC	cDC	G	T	0.4639	0.104	8.43801e-06	16	31775655	0.0171	0.00654736	19.8836
rs435806	CD62L- monocyte AC	cDC	C	T	-0.1417	0.03127	6.08303e-06	19	2993427	0.2448	0.0067558	20.5209
rs149543954	CD62L- monocyte AC	cDC	T	G	0.295	0.06108	1.434e-06	20	15302488	0.0517	0.00766726	23.3109
rs4987360	CD62L- monocyte %monocyte	cDC	G	A	0.3359	0.02969	4.36918e-29	1	169664867	0.2763	0.0403776	127.913
rs4656708	CD62L- monocyte %monocyte	cDC	C	A	-0.3294	0.06481	3.93496e-07	1	169701466	0.0457	0.00842038	25.8153
rs141287837	CD62L- monocyte %monocyte	cDC	C	T	0.3492	0.07853	9.03005e-06	1	99082513	0.0306	0.00645809	19.7602
rs11694457	CD62L- monocyte %monocyte	cDC	C	T	0.5758	0.1297	9.34609e-06	2	356029	0.0113	0.00643724	19.696
rs9824107	CD62L- monocyte %monocyte	cDC	A	C	-0.1976	0.04346	5.66304e-06	3	174360449	0.106	0.00674985	20.659
rs62236339	CD62L- monocyte %monocyte	cDC	A	T	0.228	0.05043	6.40295e-06	3	16446085	0.0769	0.00667458	20.4271
rs9859349	CD62L- monocyte %monocyte	cDC	A	G	0.227	0.04151	4.89204e-08	3	31661754	0.1205	0.00973506	29.8855
rs36141595	CD62L- monocyte %monocyte	cDC	G	A	-0.1512	0.03196	2.34002e-06	4	32848987	0.2516	0.00730377	22.3668
rs1816932	CD62L- monocyte %monocyte	cDC	A	G	0.1467	0.02962	7.76694e-07	4	56771414	0.2855	0.00799913	24.5135
rs17624563	CD62L- monocyte %monocyte	cDC	G	C	-0.2904	0.05766	5.01695e-07	5	110456263	0.0569	0.00826948	25.3489
rs11249570	CD62L- monocyte %monocyte	cDC	A	G	-0.1315	0.02634	6.29506e-07	5	177033794	0.4578	0.00812675	24.9077
rs2399610	CD62L- monocyte %monocyte	cDC	G	A	-0.1315	0.02718	1.37101e-06	5	5737796	0.4988	0.00763597	23.392
rs76717104	CD62L- monocyte %monocyte	cDC	T	C	0.4905	0.109	7.02005e-06	7	17644035	0.0155	0.00661278	20.2367
rs717824	CD62L- monocyte %monocyte	cDC	T	C	-0.3108	0.06924	7.45195e-06	7	14032498	0.0396	0.00657994	20.1355
rs2124027	CD62L- monocyte %monocyte	cDC	G	C	-0.4256	0.09413	6.38602e-06	8	14941111	0.0212	0.00667543	20.4297
rs530377	CD62L- monocyte %monocyte	cDC	C	T	0.1614	0.03252	7.28199e-07	9	135337621	0.2206	0.00803238	24.6162
rs117765367	CD62L- monocyte %monocyte	cDC	T	C	0.2982	0.06733	9.82404e-06	11	2024995	0.0403	0.00640689	19.6025
rs7139370	CD62L- monocyte %monocyte	cDC	T	C	0.2947	0.0539	4.96295e-08	13	109976273	0.0676	0.00973143	29.8743
rs117309559	CD62L- monocyte %monocyte	cDC	G	A	0.5719	0.1203	2.071e-06	14	31030304	0.013	0.00737454	22.5852
rs4899389	CD62L- monocyte %monocyte	cDC	A	G	-0.1913	0.03943	1.281e-06	14	71667863	0.132	0.00767838	23.5229
rs45487297	CD62L- monocyte %monocyte	cDC	A	T	0.6623	0.1201	3.74498e-08	14	30153119	0.0135	0.00989793	30.3905
rs7150584	CD62L- monocyte %monocyte	cDC	T	C	-0.1787	0.03646	9.95497e-07	14	58316355	0.1624	0.00783503	24.0066
rs9807014	CD62L- monocyte %monocyte	cDC	T	C	-0.2057	0.0397	2.34498e-07	17	76108637	0.1333	0.00874807	26.8288
rs9944612	CD62L- monocyte %monocyte	cDC	A	C	0.1341	0.0294	5.30897e-06	18	60116421	0.283	0.00679272	20.7911
rs55859756	CD62L- monocyte %monocyte	cDC	C	G	0.2127	0.04782	8.93696e-06	22	37139371	0.0866	0.00646162	19.7711
rs2404849	CD11c+ CD62L- monocyte AC	cDC	G	T	0.1532	0.03003	3.597e-07	1	224272792	0.7463	0.00855266	26.0087
rs1407142	CD11c+ CD62L- monocyte AC	cDC	C	T	0.201	0.04538	9.81296e-06	1	86940820	0.9123	0.0064606	19.6054
rs55971447	CD11c+ CD62L- monocyte AC	cDC	T	C	-0.1809	0.03084	4.94698e-09	1	161515326	0.231	0.0112758	34.3843
rs72660177	CD11c+ CD62L- monocyte AC	cDC	T	C	-0.2006	0.04321	3.60903e-06	1	34019363	0.1018	0.00709295	21.538
rs72724781	CD11c+ CD62L- monocyte AC	cDC	G	A	0.9448	0.2002	2.46899e-06	1	89327063	0.0041	0.00732794	22.2568
rs3040901	CD11c+ CD62L- monocyte AC	cDC	T	C	-0.1559	0.03322	2.80802e-06	2	79926958	0.2224	0.00724701	22.0092
rs13104041	CD11c+ CD62L- monocyte AC	cDC	A	G	0.7057	0.155	5.49604e-06	4	173569449	0.0073	0.00682382	20.7152
rs72835655	CD11c+ CD62L- monocyte AC	cDC	T	G	0.2484	0.05589	9.1071e-06	5	167349999	0.0595	0.00650467	19.74
rs75220521	CD11c+ CD62L- monocyte AC	cDC	G	T	-1.36	0.2904	2.947e-06	6	81660130	0.002	0.00721711	21.9178
rs11772116	CD11c+ CD62L- monocyte AC	cDC	C	G	0.225	0.04872	4.02402e-06	7	23594922	0.0766	0.00701966	21.3139
rs1268974	CD11c+ CD62L- monocyte AC	cDC	G	A	0.117	0.02571	5.50795e-06	10	80852378	0.5486	0.00681744	20.6957
rs11213272	CD11c+ CD62L- monocyte AC	cDC	G	A	0.3583	0.08017	8.13299e-06	11	109986288	0.027	0.00657701	19.961
rs12277397	CD11c+ CD62L- monocyte AC	cDC	T	G	0.1808	0.0396	5.15395e-06	11	134569102	0.1178	0.00686184	20.8314
rs10891433	CD11c+ CD62L- monocyte AC	cDC	T	A	-0.1217	0.02721	7.99392e-06	11	112642209	0.3378	0.00658686	19.9911
rs76524078	CD11c+ CD62L- monocyte AC	cDC	A	G	1.307	0.2836	4.24004e-06	12	26355696	0.0023	0.00699064	21.2251
rs113800324	CD11c+ CD62L- monocyte AC	cDC	T	C	0.3099	0.05911	1.68298e-07	12	69766606	0.05	0.00902832	27.4684
rs17474599	CD11c+ CD62L- monocyte AC	cDC	T	C	-0.5233	0.1093	1.76498e-06	13	100593548	0.0146	0.00754047	22.9073
rs77694582	CD11c+ CD62L- monocyte AC	cDC	A	G	-0.2264	0.0505	7.66002e-06	14	102895904	0.0746	0.00661776	20.0855
rs4899265	CD11c+ CD62L- monocyte AC	cDC	C	A	0.1241	0.02747	6.43902e-06	14	69321561	0.3474	0.00671928	20.3957
rs4359381	CD11c+ CD62L- monocyte AC	cDC	C	G	0.2509	0.0547	4.70002e-06	15	61748527	0.06	0.00692522	21.0251
rs12708874	CD11c+ CD62L- monocyte AC	cDC	T	A	-0.1526	0.03262	3.00898e-06	16	66062093	0.7957	0.00720157	21.8702
rs9894233	CD11c+ CD62L- monocyte AC	cDC	A	T	-0.4108	0.08485	1.355e-06	17	45778747	0.0268	0.0077094	23.4244
rs34142458	CD11c+ CD62L- monocyte AC	cDC	G	A	-0.1581	0.03498	6.42096e-06	17	2792530	0.8397	0.0067254	20.4144
rs150248455	CD11c+ CD62L- monocyte AC	cDC	A	G	0.2439	0.05149	2.273e-06	21	46373171	0.0673	0.00738218	22.4228
rs117545845	CD11c+ CD62L- monocyte AC	cDC	T	C	0.1774	0.03948	7.29693e-06	22	25622885	0.121	0.00664784	20.1774
rs116249234	CD11c+ CD62L- monocyte %monocyte	cDC	A	G	0.245	0.0552	9.3981e-06	1	56894640	0.0661	0.00643836	19.6865
rs80087840	CD11c+ CD62L- monocyte %monocyte	cDC	A	G	-0.6187	0.1345	4.36999e-06	1	17966505	0.0105	0.00691241	21.1461
rs191730825	CD11c+ CD62L- monocyte %monocyte	cDC	G	A	0.3846	0.08124	2.30399e-06	1	46613239	0.0293	0.00731838	22.3972
rs10924239	CD11c+ CD62L- monocyte %monocyte	cDC	A	G	0.207	0.04455	3.51601e-06	1	245721841	0.0993	0.00705177	21.5754
rs114693598	CD11c+ CD62L- monocyte %monocyte	cDC	T	G	-0.195	0.03862	4.68296e-07	1	161500712	0.1418	0.00831657	25.4776
rs114857887	CD11c+ CD62L- monocyte %monocyte	cDC	A	G	0.2479	0.05444	5.49503e-06	2	47354461	0.0673	0.00677471	20.722
rs10804278	CD11c+ CD62L- monocyte %monocyte	cDC	T	C	0.1244	0.02742	5.93595e-06	2	220533049	0.387	0.00672515	20.5693
rs74610143	CD11c+ CD62L- monocyte %monocyte	cDC	T	C	0.5956	0.1263	2.52203e-06	3	172744541	0.0125	0.00726212	22.2237
rs11921245	CD11c+ CD62L- monocyte %monocyte	cDC	C	T	0.1689	0.03761	7.32302e-06	3	65576520	0.1456	0.00659033	20.1543
rs138567833	CD11c+ CD62L- monocyte %monocyte	cDC	A	G	-0.2161	0.0466	3.68697e-06	4	182783833	0.0895	0.00702429	21.4908
rs13241407	CD11c+ CD62L- monocyte %monocyte	cDC	G	A	-0.2769	0.0616	7.23003e-06	7	153684820	0.0482	0.00660289	20.1929
rs73073066	CD11c+ CD62L- monocyte %monocyte	cDC	T	C	0.4544	0.08893	3.42997e-07	7	23486970	0.0229	0.00851515	26.0912
rs4922033	CD11c+ CD62L- monocyte %monocyte	cDC	T	C	0.1227	0.02728	7.18208e-06	8	19326303	0.3901	0.00661068	20.2169
rs1469503	CD11c+ CD62L- monocyte %monocyte	cDC	T	A	0.2989	0.06464	3.90796e-06	11	112076693	0.9564	0.00698444	21.368
rs57566659	CD11c+ CD62L- monocyte %monocyte	cDC	C	G	0.3077	0.06328	1.21599e-06	12	42973243	0.0462	0.00771763	23.6285
rs1800973	CD11c+ CD62L- monocyte %monocyte	cDC	A	C	0.25	0.04806	2.10999e-07	12	69744014	0.0831	0.00882247	27.0412
rs11610005	CD11c+ CD62L- monocyte %monocyte	cDC	G	C	-0.1298	0.02728	2.053e-06	12	27966210	0.4359	0.00739205	22.6243
rs117909439	CD11c+ CD62L- monocyte %monocyte	cDC	T	C	-0.6373	0.1427	8.25392e-06	14	29918210	0.0089	0.00651818	19.9321
rs62002392	CD11c+ CD62L- monocyte %monocyte	cDC	G	A	0.1991	0.04263	3.12097e-06	15	37200279	0.1118	0.00712415	21.7985
rs16952634	CD11c+ CD62L- monocyte %monocyte	cDC	A	G	-0.1976	0.04413	7.81592e-06	16	53934556	0.1033	0.00655206	20.0364
rs4468691	CD11c+ CD62L- monocyte %monocyte	cDC	G	A	0.1484	0.03016	9.12998e-07	17	45064678	0.7286	0.00790108	24.1946
rs74805957	CD62L- HLA DR++ monocyte AC	cDC	T	C	0.3042	0.06703	5.90704e-06	2	112941273	0.0396	0.00677809	20.5822
rs115431394	CD62L- HLA DR++ monocyte AC	cDC	C	A	0.5986	0.134	8.26704e-06	3	1641354	0.0096	0.00656875	19.9423
rs1320172	CD62L- HLA DR++ monocyte AC	cDC	T	C	0.1401	0.03165	9.92293e-06	3	61569753	0.2179	0.00645058	19.5813
rs111224423	CD62L- HLA DR++ monocyte AC	cDC	G	C	-0.2927	0.06581	8.97697e-06	4	1531162	0.0409	0.00651186	19.7685
rs7437802	CD62L- HLA DR++ monocyte AC	cDC	T	C	-0.1209	0.02713	8.65307e-06	4	148180897	0.6269	0.0065371	19.8456
rs3797612	CD62L- HLA DR++ monocyte AC	cDC	C	T	0.1137	0.02564	9.52906e-06	5	178631699	0.4606	0.00647359	19.6516
rs10948829	CD62L- HLA DR++ monocyte AC	cDC	G	A	-0.2094	0.0463	6.346e-06	6	54476928	0.0911	0.00673191	20.4411
rs10759491	CD62L- HLA DR++ monocyte AC	cDC	T	C	-0.1197	0.02688	8.75004e-06	9	113852341	0.4032	0.00652779	19.8172
rs10980077	CD62L- HLA DR++ monocyte AC	cDC	A	G	-0.1284	0.0283	5.89794e-06	9	112600304	0.3118	0.00677463	20.5717
rs10887149	CD62L- HLA DR++ monocyte AC	cDC	A	G	0.1276	0.02858	8.36392e-06	10	124167004	0.3101	0.00656143	19.92
rs28680389	CD62L- HLA DR++ monocyte AC	cDC	A	G	0.2396	0.04966	1.47299e-06	11	134566275	0.0747	0.00765427	23.2634
rs938447	CD62L- HLA DR++ monocyte AC	cDC	C	T	0.1364	0.02743	6.93905e-07	12	108746427	0.6473	0.0081267	24.7109
rs148420500	CD62L- HLA DR++ monocyte AC	cDC	A	G	-0.4212	0.08981	2.86398e-06	13	76034172	0.0209	0.00723526	21.9806
rs4899265	CD62L- HLA DR++ monocyte AC	cDC	C	A	0.1267	0.02759	4.52699e-06	14	69321561	0.3474	0.00693915	21.0747
rs139554006	CD62L- HLA DR++ monocyte AC	cDC	A	G	0.3934	0.08287	2.16501e-06	14	53831558	0.0255	0.0074118	22.5209
rs144348353	CD62L- HLA DR++ monocyte AC	cDC	T	G	0.3569	0.07891	6.31393e-06	15	88341038	0.0295	0.00673249	20.4428
rs7190107	CD62L- HLA DR++ monocyte AC	cDC	A	T	-0.1416	0.03148	7.05992e-06	16	50273295	0.2169	0.00665941	20.2194
rs2240899	CD62L- HLA DR++ monocyte AC	cDC	C	G	-0.1231	0.02767	8.88505e-06	18	3595011	0.6678	0.00651538	19.7793
rs117545845	CD62L- HLA DR++ monocyte AC	cDC	T	C	0.1995	0.03962	5.04696e-07	22	25622885	0.1209	0.00833114	25.3378
rs76234991	CD62L- HLA DR++ monocyte %monocyte	cDC	T	A	0.4559	0.1027	9.40005e-06	1	89120861	0.0178	0.00643838	19.693
rs9919190	CD62L- HLA DR++ monocyte %monocyte	cDC	G	C	-0.1352	0.02971	5.52993e-06	1	165676784	0.271	0.0067637	20.6949
rs4668750	CD62L- HLA DR++ monocyte %monocyte	cDC	A	G	0.2764	0.05873	2.63299e-06	2	12351867	0.0524	0.00723083	22.1345
rs6430066	CD62L- HLA DR++ monocyte %monocyte	cDC	C	T	0.1271	0.02872	9.97493e-06	2	145504787	0.329	0.00639908	19.5721
rs356651	CD62L- HLA DR++ monocyte %monocyte	cDC	T	C	-0.176	0.03878	5.87801e-06	2	101541798	0.8576	0.00672762	20.5837
rs2955643	CD62L- HLA DR++ monocyte %monocyte	cDC	A	G	0.1248	0.02633	2.23501e-06	3	9386094	0.4513	0.00733355	22.4513
rs12485444	CD62L- HLA DR++ monocyte %monocyte	cDC	A	T	0.1287	0.02682	1.67302e-06	3	188135783	0.4742	0.00751531	23.012
rs151240896	CD62L- HLA DR++ monocyte %monocyte	cDC	G	A	-0.2473	0.0512	1.42699e-06	3	9228763	0.0702	0.0076133	23.3143
rs189575603	CD62L- HLA DR++ monocyte %monocyte	cDC	C	T	-0.8168	0.1726	2.31499e-06	4	83340880	0.0059	0.0073105	22.3802
rs111224423	CD62L- HLA DR++ monocyte %monocyte	cDC	G	C	-0.2995	0.06702	8.14798e-06	4	1531162	0.0406	0.00652418	19.9572
rs11766800	CD62L- HLA DR++ monocyte %monocyte	cDC	T	A	-0.1541	0.03378	5.28896e-06	7	50435617	0.1981	0.00679685	20.797
rs1969797	CD62L- HLA DR++ monocyte %monocyte	cDC	A	T	0.807	0.1756	4.49097e-06	9	85828008	0.0064	0.00689725	21.1063
rs78736203	CD62L- HLA DR++ monocyte %monocyte	cDC	A	G	-0.2955	0.06541	6.48694e-06	10	18422972	0.0449	0.00666661	20.3958
rs35079623	CD62L- HLA DR++ monocyte %monocyte	cDC	C	T	0.3488	0.07433	2.80899e-06	14	31868358	0.0344	0.0071891	22.0059
rs765044	CD62L- HLA DR++ monocyte %monocyte	cDC	G	T	0.1523	0.03151	1.40101e-06	19	2560423	0.2292	0.00762365	23.3463
rs5761319	CD62L- HLA DR++ monocyte %monocyte	cDC	T	A	0.1333	0.02676	6.65503e-07	22	26322953	0.479	0.00809361	24.7972
rs506388	CD11c+ HLA DR++ monocyte AC	cDC	G	T	0.1258	0.02806	7.66408e-06	1	229571061	0.632	0.00661365	20.0862
rs561934182	CD11c+ HLA DR++ monocyte AC	cDC	G	C	1.163	0.2505	3.61302e-06	1	103631826	0.0035	0.0070891	21.5405
rs56186608	CD11c+ HLA DR++ monocyte AC	cDC	T	C	-0.1271	0.02801	5.88803e-06	1	45056124	0.3741	0.00677407	20.5768
rs72660177	CD11c+ HLA DR++ monocyte AC	cDC	T	C	-0.198	0.04402	7.13806e-06	1	34019363	0.1017	0.00665682	20.2182
rs2404849	CD11c+ HLA DR++ monocyte AC	cDC	G	T	0.1466	0.03065	1.79602e-06	1	224272792	0.7464	0.00752082	22.8623
rs116484930	CD11c+ HLA DR++ monocyte AC	cDC	T	C	1.839	0.4029	5.22601e-06	1	76985141	0.0012	0.00685361	20.82
rs6808893	CD11c+ HLA DR++ monocyte AC	cDC	T	C	-0.1285	0.02714	2.31201e-06	3	188133439	0.5711	0.00737073	22.4026
rs548306594	CD11c+ HLA DR++ monocyte AC	cDC	C	T	-0.502	0.1059	2.231e-06	3	87446622	0.0187	0.00738809	22.4558
rs74610143	CD11c+ HLA DR++ monocyte AC	cDC	T	C	0.5811	0.1256	3.83902e-06	3	172744541	0.0124	0.0070403	21.3912
rs55651060	CD11c+ HLA DR++ monocyte AC	cDC	T	G	-0.5072	0.1058	1.71498e-06	6	67292748	0.0157	0.00755493	22.9667
rs2295270	CD11c+ HLA DR++ monocyte AC	cDC	A	G	0.1631	0.03419	1.91898e-06	6	47216562	0.19	0.00748144	22.7416
rs151194174	CD11c+ HLA DR++ monocyte AC	cDC	A	G	-0.3754	0.07868	1.91898e-06	7	20995778	0.0305	0.00748401	22.7495
rs2587473	CD11c+ HLA DR++ monocyte AC	cDC	T	C	-0.1584	0.03131	4.46601e-07	10	72515785	0.2433	0.00840649	25.5774
rs12277397	CD11c+ HLA DR++ monocyte AC	cDC	T	G	0.1863	0.04033	4e-06	11	134569102	0.1179	0.00701855	21.3246
rs112353331	CD11c+ HLA DR++ monocyte AC	cDC	T	C	-0.4377	0.09729	7.07995e-06	13	100594821	0.0197	0.00665965	20.2269
rs148420500	CD11c+ HLA DR++ monocyte AC	cDC	A	G	-0.4097	0.091	6.96996e-06	13	76034172	0.0209	0.00666929	20.2564
rs9894233	CD11c+ HLA DR++ monocyte AC	cDC	A	T	-0.3853	0.08638	8.46896e-06	17	45778747	0.0268	0.0065472	19.8831
rs76376209	CD11c+ HLA DR++ monocyte AC	cDC	T	C	-0.1651	0.03714	9.12809e-06	17	35215045	0.1423	0.006503	19.748
rs117545845	CD11c+ HLA DR++ monocyte AC	cDC	T	C	0.189	0.04018	2.678e-06	22	25622885	0.1211	0.00727561	22.1114
rs77361483	CD11c+ HLA DR++ monocyte %monocyte	cDC	T	C	0.2544	0.05533	4.45502e-06	1	56892198	0.0661	0.00690154	21.1265
rs191730825	CD11c+ HLA DR++ monocyte %monocyte	cDC	G	A	0.3732	0.08142	4.74799e-06	1	46613239	0.0293	0.00685919	20.9959
rs6808893	CD11c+ HLA DR++ monocyte %monocyte	cDC	T	C	-0.1582	0.02739	8.47208e-09	3	188133439	0.5717	0.0108476	33.3383
rs74610143	CD11c+ HLA DR++ monocyte %monocyte	cDC	T	C	0.6697	0.1264	1.26101e-07	3	172744541	0.0125	0.00914362	28.0531
rs76838015	CD11c+ HLA DR++ monocyte %monocyte	cDC	A	G	3.194	0.7173	8.7579e-06	4	141946812	0.0003	0.00647571	19.8145
rs35237330	CD11c+ HLA DR++ monocyte %monocyte	cDC	A	G	-0.2309	0.04538	3.82402e-07	4	182768743	0.0971	0.00843877	25.8722
rs6942832	CD11c+ HLA DR++ monocyte %monocyte	cDC	T	A	0.1238	0.02716	5.39498e-06	7	24465888	0.4196	0.0067837	20.7633
rs78175301	CD11c+ HLA DR++ monocyte %monocyte	cDC	G	A	0.4043	0.0873	3.78504e-06	7	23629053	0.0251	0.00700114	21.4335
rs11785252	CD11c+ HLA DR++ monocyte %monocyte	cDC	A	C	-0.1459	0.03084	2.32097e-06	8	117400280	0.7429	0.00730364	22.3664
rs2587473	CD11c+ HLA DR++ monocyte %monocyte	cDC	T	C	-0.1412	0.03166	8.46798e-06	10	72515785	0.2431	0.00649618	19.8775
rs1469503	CD11c+ HLA DR++ monocyte %monocyte	cDC	T	A	0.304	0.06476	2.80498e-06	11	112076693	0.9564	0.00719183	22.0215
rs117853201	CD11c+ HLA DR++ monocyte %monocyte	cDC	A	G	0.6992	0.1547	6.47307e-06	11	80035628	0.0074	0.00667047	20.4144
rs7101558	CD11c+ HLA DR++ monocyte %monocyte	cDC	G	A	-0.3015	0.06462	3.21299e-06	11	115387449	0.044	0.00710534	21.7548
rs76968110	CD11c+ HLA DR++ monocyte %monocyte	cDC	A	G	-0.447	0.0967	3.95303e-06	14	31160823	0.0189	0.0069753	21.3539
rs9897015	CD11c+ HLA DR++ monocyte %monocyte	cDC	A	G	-0.1267	0.02729	3.58798e-06	17	45202758	0.3922	0.00703591	21.5407
rs76376209	CD11c+ HLA DR++ monocyte %monocyte	cDC	T	C	-0.1798	0.03753	1.749e-06	17	35215045	0.1418	0.00748856	22.937
rs6038180	CD11c+ HLA DR++ monocyte %monocyte	cDC	C	T	0.1304	0.02905	7.41293e-06	20	5465449	0.2936	0.00658016	20.1362
rs143643742	CD11c+ HLA DR++ monocyte %monocyte	cDC	G	A	-0.4681	0.1043	7.46105e-06	20	45975692	0.0168	0.00657784	20.129
rs141320646	Myeloid DC AC	cDC	A	G	0.8749	0.1843	2.14501e-06	1	73622958	0.005	0.00660954	22.5221
rs115805162	Myeloid DC AC	cDC	T	C	-0.2265	0.03229	2.75296e-12	1	161410253	0.2083	0.0143193	49.1749
rs71632979	Myeloid DC AC	cDC	G	A	0.6546	0.02797	2.29087e-112	1	161526397	0.2449	0.139204	547.407
rs147678401	Myeloid DC AC	cDC	A	G	0.319	0.06262	3.69199e-07	1	161035780	0.0437	0.0076037	25.9357
rs569911	Myeloid DC AC	cDC	C	T	0.1529	0.02614	5.432e-09	1	160798209	0.4349	0.0100005	34.1938
rs142472859	Myeloid DC AC	cDC	C	T	0.7935	0.1634	1.25401e-06	2	40026310	0.0061	0.00691451	23.5686
rs17017403	Myeloid DC AC	cDC	C	T	-0.2007	0.04301	3.18002e-06	2	112435483	0.0977	0.00638789	21.762
rs72794768	Myeloid DC AC	cDC	A	C	0.5531	0.1168	2.27002e-06	2	40472950	0.012	0.00657719	22.4112
rs115389169	Myeloid DC AC	cDC	T	C	-0.5608	0.1242	6.54305e-06	3	1981195	0.0118	0.00598344	20.3759
rs4681269	Myeloid DC AC	cDC	G	A	-0.1157	0.02587	7.97003e-06	3	145530567	0.4244	0.00587086	19.9902
rs17036497	Myeloid DC AC	cDC	T	C	-0.4793	0.1065	6.98393e-06	4	106927356	0.0136	0.00594444	20.2423
rs79275634	Myeloid DC AC	cDC	A	G	0.574	0.1265	5.90704e-06	5	112543958	0.0106	0.00604221	20.5772
rs76168011	Myeloid DC AC	cDC	G	C	-0.8214	0.1815	6.25101e-06	7	4372544	0.0049	0.00601067	20.4691
rs62504404	Myeloid DC AC	cDC	A	G	0.1205	0.0252	1.81301e-06	8	38806068	0.4846	0.00670557	22.8516
rs16938204	Myeloid DC AC	cDC	T	C	0.1297	0.02755	2.60898e-06	8	73348626	0.2938	0.00650113	22.1503
rs138949944	Myeloid DC AC	cDC	T	C	-1.325	0.2906	5.28701e-06	9	21870164	0.0018	0.00610053	20.7771
rs10746769	Myeloid DC AC	cDC	C	T	-0.1438	0.03219	8.21391e-06	9	88374754	0.8078	0.00585746	19.9443
rs10763776	Myeloid DC AC	cDC	A	T	-0.1158	0.02585	7.76104e-06	10	30413417	0.428	0.00589	20.0558
rs17711429	Myeloid DC AC	cDC	G	A	0.3915	0.08829	9.54707e-06	11	34866130	0.0214	0.0057718	19.651
rs206131	Myeloid DC AC	cDC	T	C	-0.1238	0.02757	7.34294e-06	13	32875763	0.3106	0.005918	20.1517
rs1664690	Myeloid DC AC	cDC	T	A	0.1978	0.04469	9.85099e-06	19	4079922	0.9117	0.00575058	19.5783
rs147711004	Myeloid DC AC	cDC	A	G	-1.922	0.4296	7.94493e-06	19	45337918	0.0009	0.00587495	20.0042
rs6048352	Myeloid DC AC	cDC	G	A	-0.1264	0.02708	3.16701e-06	20	22780354	0.6811	0.00639141	21.7741
rs147431504	Myeloid DC AC	cDC	G	C	0.9423	0.2032	3.642e-06	20	2470273	0.0038	0.0063091	21.4919
rs143140559	Myeloid DC %DC	cDC	T	C	0.6438	0.1286	5.78496e-07	1	160972255	0.0094	0.00729601	25.0475
rs71639910	Myeloid DC %DC	cDC	A	G	0.2526	0.05138	9.21998e-07	1	161937774	0.0688	0.00703812	24.1559
rs71632979	Myeloid DC %DC	cDC	G	A	0.6258	0.0287	8.46058e-99	1	161526397	0.2447	0.122367	475.174
rs74341264	Myeloid DC %DC	cDC	A	G	-0.2585	0.0396	7.62255e-11	1	161561151	0.1218	0.0123419	42.5869
rs66730637	Myeloid DC %DC	cDC	T	C	-0.2154	0.04634	3.478e-06	2	65193712	0.0839	0.00629625	21.5936
rs142472859	Myeloid DC %DC	cDC	C	T	0.7369	0.1648	8.07402e-06	2	40026310	0.006	0.0058292	19.9824
rs7577824	Myeloid DC %DC	cDC	A	G	-0.1227	0.02584	2.14699e-06	2	111876763	0.4757	0.00656882	22.5346
rs141267173	Myeloid DC %DC	cDC	T	C	-0.2542	0.05602	5.89902e-06	2	211051993	0.0531	0.006002	20.5783
rs11715127	Myeloid DC %DC	cDC	C	G	-0.1682	0.03678	4.99505e-06	3	384169	0.1276	0.00609563	20.9013
rs62272723	Myeloid DC %DC	cDC	T	G	0.2972	0.05987	7.26708e-07	3	151963160	0.0501	0.0071746	24.6277
rs114586806	Myeloid DC %DC	cDC	T	C	0.3577	0.07639	2.93299e-06	6	36323614	0.0292	0.00638891	21.9134
rs196051	Myeloid DC %DC	cDC	G	A	0.1185	0.02668	9.16495e-06	6	22056131	0.3971	0.00575182	19.7156
rs78726632	Myeloid DC %DC	cDC	C	G	-0.6159	0.1305	2.44399e-06	7	14195723	0.0097	0.00648959	22.261
rs876036	Myeloid DC %DC	cDC	C	T	0.1584	0.02961	9.42193e-08	7	50307710	0.2645	0.00832242	28.6008
rs4921823	Myeloid DC %DC	cDC	T	C	-0.3324	0.07035	2.39398e-06	8	17810983	0.0362	0.00650437	22.312
rs34547718	Myeloid DC %DC	cDC	G	T	-0.1378	0.02808	9.67297e-07	8	130647985	0.2875	0.00701283	24.0685
rs17767335	Myeloid DC %DC	cDC	C	T	1.198	0.2622	5.08698e-06	8	71747316	0.0023	0.00608476	20.8638
rs1571857	Myeloid DC %DC	cDC	T	C	-0.2037	0.04568	8.53002e-06	9	135295345	0.0855	0.00579763	19.8735
rs145330472	Myeloid DC %DC	cDC	A	G	-0.3648	0.07932	4.39805e-06	9	31374800	0.0265	0.00616459	21.1392
rs1330145	Myeloid DC %DC	cDC	G	T	0.1193	0.02592	4.35101e-06	9	110467582	0.5802	0.006174	21.1717
rs4752481	Myeloid DC %DC	cDC	T	G	0.1266	0.02587	1.034e-06	10	122700529	0.4535	0.00697398	23.9342
rs10735429	Myeloid DC %DC	cDC	G	A	-0.1364	0.02991	5.313e-06	12	108726677	0.7411	0.00606179	20.7846
rs73180904	Myeloid DC %DC	cDC	T	C	0.2116	0.04675	6.223e-06	13	44765322	0.0842	0.0059719	20.4745
rs79691782	Myeloid DC %DC	cDC	T	C	-0.223	0.04904	5.62898e-06	16	111247	0.0783	0.00602738	20.6659
rs79631949	Myeloid DC %DC	cDC	T	C	0.5111	0.1141	7.71099e-06	17	12078483	0.0136	0.00584976	20.0533
rs73064521	Myeloid DC %DC	cDC	T	A	-0.2695	0.05971	6.58097e-06	19	58148090	0.0466	0.00593857	20.3596
rs6079813	Myeloid DC %DC	cDC	A	G	-0.5066	0.1102	4.43803e-06	20	15407093	0.0136	0.00615927	21.1209
rs12628370	Myeloid DC %DC	cDC	T	C	-0.1675	0.03597	3.34996e-06	22	27665142	0.1474	0.0063189	21.6717
rs6751072	Plasmacytoid DC AC	cDC	T	C	-0.1841	0.04126	8.41492e-06	2	1970675	0.0957	0.00586609	19.8972
rs6708784	Plasmacytoid DC AC	cDC	G	A	0.1169	0.02406	1.243e-06	2	111927379	0.4784	0.00694808	23.5928
rs12616455	Plasmacytoid DC AC	cDC	A	G	0.1321	0.02633	5.57301e-07	2	85696551	0.7121	0.0074051	25.1563
rs7560153	Plasmacytoid DC AC	cDC	G	T	-0.6432	0.1424	6.51193e-06	2	221584311	0.0071	0.00601048	20.3899
rs115638174	Plasmacytoid DC AC	cDC	T	C	-0.7983	0.166	1.59302e-06	2	178694935	0.0052	0.00680776	23.1131
rs2164210	Plasmacytoid DC AC	cDC	C	T	0.1937	0.02628	2.11787e-13	2	136580287	0.3244	0.0158462	54.2939
rs192992420	Plasmacytoid DC AC	cDC	T	C	-1.742	0.3865	6.77907e-06	3	19131454	0.0012	0.00598474	20.302
rs77908862	Plasmacytoid DC AC	cDC	C	T	0.2251	0.04706	1.79399e-06	3	104696995	0.071	0.00673546	22.866
rs2545798	Plasmacytoid DC AC	cDC	A	T	0.1163	0.02379	1.05201e-06	5	176855627	0.4813	0.00703332	23.8843
rs62354582	Plasmacytoid DC AC	cDC	T	C	0.5481	0.1034	1.245e-07	5	36514924	0.0133	0.00825908	28.0815
rs144152085	Plasmacytoid DC AC	cDC	G	C	-1.824	0.3956	4.16601e-06	6	67895544	0.0009	0.0062613	21.2461
rs73064418	Plasmacytoid DC AC	cDC	C	T	-0.2167	0.04768	5.68696e-06	7	21574985	0.0702	0.00608485	20.6437
rs186765793	Plasmacytoid DC AC	cDC	T	C	-0.3111	0.06766	4.41804e-06	7	11535712	0.0325	0.00622699	21.129
rs876039	Plasmacytoid DC AC	cDC	C	G	-0.1971	0.02752	9.51481e-13	7	50308811	0.2619	0.0149754	51.2648
rs117039412	Plasmacytoid DC AC	cDC	A	T	2.012	0.4152	1.31701e-06	8	34472241	0.0007	0.00691169	23.4684
rs11776881	Plasmacytoid DC AC	cDC	C	A	0.1139	0.02439	3.14101e-06	8	131805603	0.4092	0.00642215	21.7955
rs2862050	Plasmacytoid DC AC	cDC	T	C	-0.1453	0.03097	2.81598e-06	10	99691593	0.818	0.00648156	21.9984
rs17108993	Plasmacytoid DC AC	cDC	G	C	-0.4462	0.1003	8.93203e-06	10	95364033	0.0141	0.00583139	19.7788
rs55901425	Plasmacytoid DC AC	cDC	C	T	1.044	0.2255	3.81101e-06	11	80180769	0.0028	0.00631266	21.4215
rs117839924	Plasmacytoid DC AC	cDC	C	T	1.338	0.2948	5.868e-06	12	101344076	0.0015	0.00606832	20.5873
rs117112573	Plasmacytoid DC AC	cDC	C	G	0.3807	0.0838	5.73694e-06	12	53745426	0.0202	0.00607973	20.6262
rs17582557	Plasmacytoid DC AC	cDC	C	T	0.4301	0.09125	2.54302e-06	13	101828654	0.0169	0.00654151	22.2032
rs76924856	Plasmacytoid DC AC	cDC	G	T	-0.2103	0.04684	7.32099e-06	14	100464091	0.0637	0.00593899	20.1459
rs217667	Plasmacytoid DC AC	cDC	T	C	0.1614	0.03341	1.424e-06	14	62358847	0.1457	0.00686935	23.3237
rs138423727	Plasmacytoid DC AC	cDC	C	T	0.3131	0.06882	5.55405e-06	15	43005653	0.0313	0.00609727	20.6861
rs142129101	Plasmacytoid DC AC	cDC	C	A	-0.7037	0.155	5.85302e-06	16	3995624	0.0056	0.00607186	20.5994
rs147983983	Plasmacytoid DC AC	cDC	G	T	0.3127	0.06932	6.69499e-06	16	83921634	0.0319	0.0059949	20.3367
rs16977238	Plasmacytoid DC AC	cDC	A	G	0.152	0.034	8.07105e-06	17	70427321	0.1432	0.0058887	19.9743
rs16944211	Plasmacytoid DC AC	cDC	T	C	-1.205	0.2342	2.80899e-07	17	10991039	0.0027	0.00778504	26.4571
rs117990934	Plasmacytoid DC AC	cDC	C	G	-1.178	0.2619	7.06708e-06	17	35059123	0.0019	0.00596044	20.2191
rs10853636	Plasmacytoid DC AC	cDC	G	A	0.1138	0.02422	2.72703e-06	18	51412543	0.4413	0.00650068	22.0637
rs191217950	DC AC	cDC	A	G	0.6722	0.127	1.276e-07	1	160940671	0.0096	0.00823481	27.9983
rs911228	DC AC	cDC	A	G	0.1199	0.02567	3.08901e-06	1	160145298	0.5697	0.00642455	21.8036
rs55971447	DC AC	cDC	T	C	0.5889	0.02846	1.19812e-89	1	161515326	0.2358	0.112611	427.913
rs75072970	DC AC	cDC	C	T	0.3483	0.05681	9.7389e-10	1	161058351	0.0532	0.0110179	37.5664
rs12144062	DC AC	cDC	T	C	0.1591	0.03557	8.00295e-06	1	120123990	0.1464	0.00589468	19.9947
rs17438107	DC AC	cDC	T	A	0.1983	0.04369	5.87706e-06	1	162920561	0.0917	0.00606866	20.5885
rs2322660	DC AC	cDC	T	C	0.1262	0.02779	5.77205e-06	2	136557319	0.3254	0.00607505	20.6103
rs17017403	DC AC	cDC	C	T	-0.195	0.04252	4.68296e-06	2	112435483	0.098	0.00619496	21.0196
rs7355664	DC AC	cDC	C	G	0.1158	0.0251	4.08498e-06	2	47496463	0.4502	0.00626893	21.2722
rs6782857	DC AC	cDC	A	G	0.1846	0.04063	5.74103e-06	3	31185662	0.1101	0.00608101	20.6306
rs115751481	DC AC	cDC	A	T	-0.3782	0.08174	3.843e-06	3	41531792	0.0258	0.00630495	21.3952
rs11748731	DC AC	cDC	T	C	0.3124	0.06744	3.75396e-06	5	30878060	0.0362	0.00631959	21.4452
rs79275634	DC AC	cDC	A	G	0.5945	0.1248	1.98299e-06	5	112543958	0.0107	0.00668064	22.6786
rs2490034	DC AC	cDC	A	G	0.1328	0.02893	4.60596e-06	6	3870889	0.7432	0.00620655	21.0592
rs76168011	DC AC	cDC	G	C	-0.7956	0.1796	9.74002e-06	7	4372544	0.0049	0.00578247	19.6119
rs35802809	DC AC	cDC	T	G	-0.3287	0.07248	5.94895e-06	7	46017435	0.0313	0.00605869	20.5544
rs28854187	DC AC	cDC	A	G	0.1282	0.02716	2.452e-06	8	73320315	0.2964	0.00656014	22.2669
rs62504404	DC AC	cDC	A	G	0.125	0.02491	5.47797e-07	8	38806068	0.4843	0.00740795	25.1661
rs138192280	DC AC	cDC	T	C	0.1545	0.0336	4.39805e-06	9	88411604	0.1679	0.00622759	21.131
rs142917473	DC AC	cDC	C	G	-0.1534	0.03214	1.894e-06	12	133840072	0.3072	0.00670643	22.7668
rs9590896	DC AC	cDC	A	G	-0.1209	0.02728	9.57789e-06	13	32877696	0.3103	0.00578759	19.6294
rs115102594	DC AC	cDC	G	C	-0.252	0.05419	3.434e-06	17	35251042	0.0603	0.00636859	21.6125
rs147431504	DC AC	cDC	G	C	0.9392	0.2001	2.78298e-06	20	2470273	0.0039	0.0064871	22.0173
rs74341264	CD62L- DC AC	cDC	A	G	-0.3652	0.03894	1.18195e-20	1	161561151	0.1219	0.0253116	87.9049
rs143140559	CD62L- DC AC	cDC	T	C	0.7418	0.1284	8.28209e-09	1	160972255	0.0094	0.0097582	33.357
rs71632979	CD62L- DC AC	cDC	G	A	0.7524	0.02735	1.40281e-150	1	161526397	0.2449	0.182635	756.356
rs147678401	CD62L- DC AC	cDC	A	G	0.3283	0.06281	1.82898e-07	1	161035780	0.0437	0.00800166	27.3041
rs71639910	CD62L- DC AC	cDC	A	G	0.3586	0.05081	2.04692e-12	1	161937774	0.0686	0.0144933	49.7812
rs17438107	CD62L- DC AC	cDC	T	A	0.2057	0.04421	3.37699e-06	1	162920561	0.0921	0.00635105	21.6357
rs75055130	CD62L- DC AC	cDC	C	G	-1.139	0.2448	3.39203e-06	2	155187137	0.0024	0.006351	21.6356
rs9855547	CD62L- DC AC	cDC	G	T	0.1447	0.03248	8.67801e-06	3	163257483	0.8091	0.00582576	19.8357
rs35740507	CD62L- DC AC	cDC	C	T	-4.152	0.8762	2.23599e-06	4	90807488	0.0001	0.00658602	22.4415
rs139894456	CD62L- DC AC	cDC	A	C	-1.176	0.2575	5.12201e-06	8	141396189	0.0025	0.00612039	20.8451
rs771894	CD62L- DC AC	cDC	A	G	0.2383	0.05385	9.91402e-06	9	1642516	0.0602	0.00574854	19.5713
rs116910026	CD62L- DC AC	cDC	T	C	0.2767	0.05667	1.09401e-06	11	19877912	0.0512	0.00698957	23.8262
rs149812305	CD62L- DC AC	cDC	C	T	-0.36	0.0755	1.94299e-06	11	5480718	0.0272	0.00666792	22.7224
rs73231298	CD62L- DC AC	cDC	A	G	0.1337	0.02799	1.86599e-06	12	127036033	0.287	0.00669154	22.8034
rs35519924	CD62L- DC AC	cDC	A	G	0.128	0.02738	3.039e-06	15	81119490	0.3276	0.00641128	21.8422
rs151030554	CD62L- DC AC	cDC	A	C	-2.086	0.4634	6.98104e-06	15	57324322	0.0009	0.00594718	20.2516
rs139058442	CD62L- DC AC	cDC	A	G	0.3107	0.07021	9.94489e-06	16	74973365	0.0353	0.00574865	19.5717
rs112701148	CD62L- DC AC	cDC	T	G	-0.2246	0.05013	7.69502e-06	18	10175131	0.0697	0.00589173	20.0617
rs6048352	CD62L- DC AC	cDC	G	A	-0.1219	0.02717	7.54797e-06	20	22780354	0.6811	0.00590799	20.1174
rs1515318	CD62L- DC %DC	cDC	A	G	-0.1257	0.02658	2.34401e-06	1	105108278	0.435	0.00651579	22.3515
rs143140559	CD62L- DC %DC	cDC	T	C	0.6557	0.1304	5.14802e-07	1	160972255	0.0094	0.00736025	25.2697
rs74341264	CD62L- DC %DC	cDC	A	G	-0.3829	0.03987	1.43285e-21	1	161561151	0.1218	0.026335	92.1772
rs143032729	CD62L- DC %DC	cDC	G	A	0.4142	0.07525	3.971e-08	1	160353789	0.0326	0.00880666	30.2798
rs6537835	CD62L- DC %DC	cDC	A	G	-0.2072	0.03711	2.54302e-08	1	115108914	0.8488	0.00905922	31.1561
rs79979402	CD62L- DC %DC	cDC	G	A	0.2373	0.05218	5.63599e-06	1	62527805	0.0679	0.00602847	20.6696
rs341029	CD62L- DC %DC	cDC	A	G	-0.137	0.02939	3.25499e-06	1	77072414	0.7375	0.00633183	21.7164
rs56199187	CD62L- DC %DC	cDC	T	C	0.7548	0.02809	2.11349e-144	1	161520931	0.2441	0.174741	721.615
rs4680245	CD62L- DC %DC	cDC	A	G	-0.3312	0.07348	6.80503e-06	3	155938532	0.0334	0.00592254	20.3043
rs112985320	CD62L- DC %DC	cDC	T	C	-0.855	0.1882	5.72598e-06	3	67260176	0.0059	0.00601614	20.6271
rs62300075	CD62L- DC %DC	cDC	C	A	0.1381	0.027	3.32499e-07	4	43118540	0.3707	0.00761353	26.146
rs116473196	CD62L- DC %DC	cDC	T	C	-0.9935	0.2113	2.68398e-06	5	179543345	0.0031	0.00644133	22.0944
rs75220521	CD62L- DC %DC	cDC	G	T	1.355	0.2917	3.498e-06	6	81660130	0.0023	0.00628799	21.5651
rs11754319	CD62L- DC %DC	cDC	T	G	-1.697	0.3784	7.59696e-06	6	8259337	0.0012	0.00586345	20.1005
rs78548019	CD62L- DC %DC	cDC	T	C	-1.039	0.231	7.05602e-06	6	148373443	0.0031	0.00589772	20.2187
rs702185	CD62L- DC %DC	cDC	G	A	0.2232	0.04854	4.41205e-06	9	1621830	0.0783	0.0061624	21.1317
rs138315340	CD62L- DC %DC	cDC	T	A	0.2575	0.05769	8.35391e-06	11	19889219	0.0516	0.00580857	19.9113
rs41275192	CD62L- DC %DC	cDC	C	T	0.4062	0.09061	7.61395e-06	11	6479487	0.021	0.00585897	20.085
rs149812305	CD62L- DC %DC	cDC	C	T	-0.3592	0.07663	2.87799e-06	11	5480718	0.0271	0.00640223	21.9594
rs2332920	CD62L- DC %DC	cDC	G	A	0.1217	0.02693	6.40103e-06	14	73286458	0.3752	0.00595334	20.4105
rs7163051	CD62L- DC %DC	cDC	A	G	0.1266	0.02752	4.34901e-06	15	68361528	0.3702	0.00616779	21.1503
rs148188224	CD62L- DC %DC	cDC	G	C	-1.426	0.3084	3.94703e-06	16	65149970	0.0019	0.00623077	21.3676
rs2024391	CD62L- DC %DC	cDC	T	C	0.1625	0.0348	3.13098e-06	16	11907102	0.1736	0.00635369	21.7918
rs5767014	CD62L- DC %DC	cDC	C	T	-0.1368	0.03073	8.76799e-06	22	48474288	0.7776	0.00577798	19.8058
rs72711599	CD86+ myeloid DC AC	cDC	A	G	0.2153	0.04595	2.91602e-06	1	162752670	0.0884	0.00644015	21.9412
rs12134798	CD86+ myeloid DC AC	cDC	T	C	0.1639	0.03471	2.44602e-06	1	120115384	0.1673	0.00654009	22.2839
rs147678401	CD86+ myeloid DC AC	cDC	A	G	0.3116	0.06427	1.30101e-06	1	161035780	0.0437	0.00689223	23.4921
rs139939515	CD86+ myeloid DC AC	cDC	T	C	-0.5561	0.1174	2.28202e-06	1	163958750	0.0124	0.00658092	22.424
rs71639910	CD86+ myeloid DC AC	cDC	A	G	0.3667	0.05205	2.25476e-12	1	161937774	0.0686	0.0144427	49.6048
rs6656063	CD86+ myeloid DC AC	cDC	T	C	0.1405	0.02956	2.093e-06	1	157964856	0.2499	0.00662585	22.5781
rs71632979	CD86+ myeloid DC AC	cDC	G	A	0.8088	0.02785	9.7051e-166	1	161526397	0.2449	0.199366	842.899
rs113995133	CD86+ myeloid DC AC	cDC	A	G	-0.6058	0.1285	2.51102e-06	1	163485197	0.0103	0.00651923	22.2124
rs3789359	CD86+ myeloid DC AC	cDC	C	T	-0.3862	0.08529	6.158e-06	1	181020181	0.023	0.00601717	20.4914
rs74341264	CD86+ myeloid DC AC	cDC	A	G	-0.355	0.04006	1.25401e-18	1	161561151	0.1219	0.0226603	78.4835
rs143140559	CD86+ myeloid DC AC	cDC	T	C	0.7391	0.1304	1.55299e-08	1	160972255	0.0094	0.00939585	32.1066
rs115849513	CD86+ myeloid DC AC	cDC	T	A	-0.3927	0.08325	2.495e-06	3	1827937	0.0245	0.00652671	22.2381
rs112966518	CD86+ myeloid DC AC	cDC	G	T	-0.1444	0.03211	7.18406e-06	4	76221611	0.2149	0.00593544	20.2114
rs112186537	CD86+ myeloid DC AC	cDC	T	C	-0.6969	0.1444	1.45499e-06	6	73397623	0.0075	0.00682991	23.2782
rs923967	CD86+ myeloid DC AC	cDC	A	T	-0.1177	0.0264	8.52806e-06	8	116153312	0.4074	0.0058343	19.865
rs16938204	CD86+ myeloid DC AC	cDC	T	C	0.1278	0.02818	5.94005e-06	8	73348626	0.2938	0.00603581	20.5553
rs12005879	CD86+ myeloid DC AC	cDC	A	G	-0.2492	0.05518	6.52995e-06	9	133737649	0.0576	0.00598563	20.3834
rs9557311	CD86+ myeloid DC AC	cDC	A	G	0.1673	0.03771	9.41499e-06	13	100459317	0.1333	0.0057776	19.6708
rs75700156	CD86+ myeloid DC AC	cDC	C	T	-1.333	0.2966	7.23902e-06	14	44042820	0.0021	0.00592817	20.1865
rs185312213	CD86+ myeloid DC AC	cDC	G	T	-0.7215	0.1571	4.52501e-06	14	51937110	0.0066	0.00618884	21.0797
rs140205436	CD86+ myeloid DC AC	cDC	T	C	-2.409	0.5106	2.476e-06	15	25969797	0.0006	0.00652908	22.2462
rs79497887	CD86+ myeloid DC AC	cDC	G	C	-0.2163	0.04565	2.25798e-06	16	57725145	0.0865	0.00658487	22.4375
rs72846852	CD86+ myeloid DC AC	cDC	T	C	-0.3544	0.07783	5.46903e-06	17	77253136	0.0282	0.00608454	20.7222
rs143140559	CD86+ myeloid DC %DC	cDC	T	C	0.6732	0.1308	2.80098e-07	1	160972255	0.0094	0.00770828	26.4739
rs6656063	CD86+ myeloid DC %DC	cDC	T	C	0.1357	0.02958	4.635e-06	1	157964856	0.2501	0.0061339	21.0334
rs71639910	CD86+ myeloid DC %DC	cDC	A	G	0.3612	0.0521	4.9023e-12	1	161937774	0.0688	0.0138991	48.0358
rs3789359	CD86+ myeloid DC %DC	cDC	C	T	-0.3803	0.0855	8.93799e-06	1	181020181	0.0229	0.00576838	19.7727
rs113995133	CD86+ myeloid DC %DC	cDC	A	G	-0.6667	0.1287	2.339e-07	1	163485197	0.0103	0.0078081	26.8194
rs74341264	CD86+ myeloid DC %DC	cDC	A	G	-0.3508	0.0401	3.33887e-18	1	161561151	0.1218	0.0219501	76.4849
rs139939515	CD86+ myeloid DC %DC	cDC	T	C	-0.6222	0.1176	1.30299e-07	1	163958750	0.0123	0.00814217	27.9763
rs71632979	CD86+ myeloid DC %DC	cDC	G	A	0.8089	0.02792	4.21697e-165	1	161526397	0.2447	0.19753	838.888
rs950485	CD86+ myeloid DC %DC	cDC	C	A	0.1227	0.02577	2.01002e-06	1	82817239	0.4919	0.00660432	22.6572
rs114566711	CD86+ myeloid DC %DC	cDC	T	A	-1.864	0.391	1.948e-06	2	191451636	0.0009	0.00662063	22.7135
rs1996740	CD86+ myeloid DC %DC	cDC	G	A	-0.1204	0.02608	4.06602e-06	4	78748977	0.4776	0.00621123	21.3002
rs143512471	CD86+ myeloid DC %DC	cDC	A	G	-0.3741	0.08154	4.62999e-06	5	63081773	0.026	0.00613489	21.0368
rs113404917	CD86+ myeloid DC %DC	cDC	T	C	0.2353	0.05309	9.64295e-06	6	147461264	0.0633	0.00572756	19.632
rs78169719	CD86+ myeloid DC %DC	cDC	C	A	-0.443	0.09659	4.67703e-06	7	157588588	0.0177	0.00613081	21.0227
rs144259606	CD86+ myeloid DC %DC	cDC	C	A	1.672	0.3718	7.10101e-06	7	109678733	0.001	0.00589565	20.2115
rs77148097	CD86+ myeloid DC %DC	cDC	G	A	-0.225	0.04933	5.26296e-06	7	98162546	0.0767	0.00606383	20.7916
rs76522264	CD86+ myeloid DC %DC	cDC	C	G	-2.6	0.5564	3.079e-06	8	113032809	0.0004	0.00636277	21.8232
rs117690664	CD86+ myeloid DC %DC	cDC	A	C	-2.515	0.5157	1.123e-06	8	107693714	0.0007	0.00692642	23.7699
rs143555771	CD86+ myeloid DC %DC	cDC	T	C	-1.586	0.3474	5.19302e-06	10	89944259	0.0015	0.006075	20.8301
rs75358870	CD86+ myeloid DC %DC	cDC	A	C	0.5691	0.1186	1.66901e-06	14	30170464	0.0128	0.00670704	23.0119
rs140205436	CD86+ myeloid DC %DC	cDC	T	C	-2.273	0.5121	9.34394e-06	15	25969797	0.0006	0.00574425	19.6895
rs72745440	CD86+ myeloid DC %DC	cDC	A	C	-0.5139	0.11	3.12702e-06	15	67606602	0.0141	0.00635985	21.8131
rs113345111	CD86+ myeloid DC %DC	cDC	G	A	0.2938	0.06497	6.30507e-06	18	22455983	0.0428	0.00596111	20.4373
rs77768825	CD86+ myeloid DC %DC	cDC	G	A	0.2261	0.04991	6.09902e-06	19	30509788	0.0755	0.00598227	20.5103
rs56164117	CD86+ plasmacytoid DC AC	cDC	C	T	-0.1223	0.02608	2.86603e-06	1	45173351	0.3543	0.00647547	21.9776
rs1991164	CD86+ plasmacytoid DC AC	cDC	C	T	-0.117	0.02506	3.13798e-06	2	1732855	0.5529	0.00641901	21.7847
rs13088702	CD86+ plasmacytoid DC AC	cDC	C	T	0.3946	0.07957	7.45401e-07	3	121714019	0.0252	0.00723629	24.5786
rs78379738	CD86+ plasmacytoid DC AC	cDC	G	T	0.3098	0.06801	5.41801e-06	5	148318809	0.0368	0.00611237	20.7377
rs10248630	CD86+ plasmacytoid DC AC	cDC	G	T	-0.1133	0.02489	5.53095e-06	7	67115438	0.5221	0.00610388	20.7087
rs2725015	CD86+ plasmacytoid DC AC	cDC	G	A	-0.1473	0.02834	2.16601e-07	8	4465101	0.266	0.00794323	26.999
rs79116372	CD86+ plasmacytoid DC AC	cDC	T	A	-0.3011	0.06551	4.44396e-06	8	36308379	0.0375	0.00622229	21.1129
rs140090913	CD86+ plasmacytoid DC AC	cDC	A	G	-1.091	0.2411	6.19498e-06	8	18584959	0.0028	0.00603229	20.4643
rs139557155	CD86+ plasmacytoid DC AC	cDC	G	A	0.2575	0.05462	2.52203e-06	9	77583476	0.0578	0.00654417	22.2123
rs61852527	CD86+ plasmacytoid DC AC	cDC	G	A	-0.2618	0.0509	2.84197e-07	10	90380589	0.0649	0.00777977	26.4391
rs9513487	CD86+ plasmacytoid DC AC	cDC	G	T	0.1234	0.0269	4.67498e-06	13	99428046	0.3251	0.00619841	21.0314
rs142245023	CD86+ plasmacytoid DC AC	cDC	A	G	0.7025	0.1505	3.17198e-06	14	69634234	0.0067	0.00641622	21.7752
rs11852100	CD86+ plasmacytoid DC AC	cDC	C	A	0.2639	0.0548	1.527e-06	14	36478046	0.0587	0.00682649	23.1772
rs75070627	CD86+ plasmacytoid DC AC	cDC	C	T	0.9624	0.1978	1.18801e-06	15	96560797	0.0037	0.0069675	23.6593
rs114468547	CD86+ plasmacytoid DC AC	cDC	G	A	-0.2713	0.05921	4.77101e-06	16	78055434	0.0491	0.00618401	20.9822
rs118148569	CD86+ plasmacytoid DC AC	cDC	T	C	0.2729	0.05772	2.362e-06	16	13019834	0.0505	0.00658175	22.3407
rs112496823	CD86+ plasmacytoid DC AC	cDC	C	A	0.1603	0.03305	1.286e-06	17	33829583	0.1768	0.00692407	23.5108
rs150206669	CD86+ plasmacytoid DC AC	cDC	G	C	-0.4937	0.1106	8.30692e-06	18	66297295	0.0123	0.00587102	19.914
rs313778	CD86+ plasmacytoid DC AC	cDC	T	C	-0.2171	0.04867	8.44695e-06	19	3313321	0.0702	0.00586271	19.8856
rs11701450	CD86+ plasmacytoid DC AC	cDC	G	C	0.3632	0.08004	5.90201e-06	21	34628034	0.0252	0.00606583	20.5788
rs3845548	CD86+ plasmacytoid DC %DC	cDC	T	C	-0.2739	0.02938	1.98381e-20	1	161507448	0.2345	0.024854	86.8612
rs513617	CD86+ plasmacytoid DC %DC	cDC	T	C	0.1173	0.0264	9.1939e-06	1	34413398	0.3594	0.00575608	19.7303
rs11811863	CD86+ plasmacytoid DC %DC	cDC	T	C	-0.1537	0.03086	6.62598e-07	1	247577856	0.2186	0.00722194	24.7914
rs11166208	CD86+ plasmacytoid DC %DC	cDC	A	G	-1.201	0.2713	9.93802e-06	1	99738054	0.0021	0.00571404	19.5854
rs10170363	CD86+ plasmacytoid DC %DC	cDC	T	C	0.1318	0.02687	9.80189e-07	2	15272805	0.2944	0.00700628	24.0459
rs66967216	CD86+ plasmacytoid DC %DC	cDC	A	G	-0.3759	0.07853	1.76799e-06	2	190942111	0.0265	0.00667438	22.8991
rs1915087	CD86+ plasmacytoid DC %DC	cDC	C	T	0.1569	0.03084	3.84601e-07	3	121838791	0.2025	0.00753319	25.868
rs78379738	CD86+ plasmacytoid DC %DC	cDC	G	T	0.3227	0.06823	2.34202e-06	5	148318809	0.0364	0.00651708	22.3559
rs6930632	CD86+ plasmacytoid DC %DC	cDC	T	C	-0.1504	0.03249	3.80803e-06	6	155772981	0.1789	0.00624484	21.4162
rs6463191	CD86+ plasmacytoid DC %DC	cDC	A	G	-0.1275	0.02658	1.68702e-06	7	43492179	0.3198	0.00670248	22.9962
rs116872766	CD86+ plasmacytoid DC %DC	cDC	C	G	-0.9025	0.1818	7.20195e-07	8	77883134	0.0045	0.00717505	24.6293
rs55966096	CD86+ plasmacytoid DC %DC	cDC	C	T	-0.1321	0.02729	1.36101e-06	8	4474949	0.3085	0.00682449	23.4177
rs140090913	CD86+ plasmacytoid DC %DC	cDC	A	G	-1.154	0.2432	2.174e-06	8	18584959	0.0028	0.00655952	22.5024
rs55732541	CD86+ plasmacytoid DC %DC	cDC	C	T	-0.186	0.04137	7.12e-06	9	8370207	0.1062	0.00589296	20.2023
rs139557155	CD86+ plasmacytoid DC %DC	cDC	G	A	0.277	0.05451	3.92799e-07	9	77583476	0.0578	0.00751582	25.8079
rs117919713	CD86+ plasmacytoid DC %DC	cDC	G	C	0.2457	0.05442	6.553e-06	9	77145787	0.0588	0.00594224	20.3722
rs72810797	CD86+ plasmacytoid DC %DC	cDC	T	C	-0.4408	0.09664	5.27898e-06	10	30336672	0.0172	0.0060642	20.7929
rs61852527	CD86+ plasmacytoid DC %DC	cDC	G	A	-0.2768	0.05083	5.53694e-08	10	90380589	0.0648	0.00862139	29.6372
rs11231693	CD86+ plasmacytoid DC %DC	cDC	A	G	-0.2631	0.05451	1.44601e-06	11	63862612	0.0554	0.00678544	23.2828
rs12311260	CD86+ plasmacytoid DC %DC	cDC	G	C	0.2649	0.0576	4.38399e-06	12	18094072	0.0501	0.00616424	21.138
rs9513487	CD86+ plasmacytoid DC %DC	cDC	G	T	0.131	0.0268	1.065e-06	13	99428046	0.326	0.00695803	23.8791
rs34692286	CD86+ plasmacytoid DC %DC	cDC	C	G	-0.114	0.02574	9.75102e-06	13	28137152	0.3865	0.00571936	19.6037
rs11852100	CD86+ plasmacytoid DC %DC	cDC	C	A	0.2436	0.05467	8.60696e-06	14	36478046	0.0587	0.0057887	19.8427
rs75070627	CD86+ plasmacytoid DC %DC	cDC	C	T	0.9606	0.2005	1.73201e-06	15	96560797	0.0037	0.00668634	22.9404
rs2955695	CD86+ plasmacytoid DC %DC	cDC	A	T	-0.1122	0.0247	5.78203e-06	15	35034619	0.4499	0.00601475	20.6223
rs112496823	CD86+ plasmacytoid DC %DC	cDC	C	A	0.1585	0.03308	1.72001e-06	17	33829583	0.1771	0.00668743	22.9442
rs71381356	CD86+ plasmacytoid DC %DC	cDC	C	T	-0.2097	0.04494	3.176e-06	17	49908577	0.0845	0.00634471	21.7609
rs150206669	CD86+ plasmacytoid DC %DC	cDC	G	C	-0.4931	0.1106	8.45493e-06	18	66297295	0.0125	0.00579537	19.8657
rs62131897	CD86+ plasmacytoid DC %DC	cDC	C	G	-0.8171	0.1836	8.85299e-06	19	10622478	0.0047	0.00577478	19.7948
rs9607320	CD86+ plasmacytoid DC %DC	cDC	T	C	0.1192	0.02572	3.67198e-06	22	22202164	0.6037	0.00625935	21.4662
rs74341264	CD62L- myeloid DC AC	cDC	A	G	-0.4066	0.03995	5.48656e-24	1	161561151	0.1219	0.0296758	103.525
rs71632979	CD62L- myeloid DC AC	cDC	G	A	0.8094	0.02787	9.84011e-166	1	161526397	0.2449	0.199373	842.939
rs17438107	CD62L- myeloid DC AC	cDC	T	A	0.2161	0.04523	1.83502e-06	1	162920561	0.0921	0.00669459	22.8139
rs143140559	CD62L- myeloid DC AC	cDC	T	C	0.8211	0.1303	3.33903e-10	1	160972255	0.0094	0.0115885	39.6869
rs71639910	CD62L- myeloid DC AC	cDC	A	G	0.401	0.05202	1.66303e-14	1	161937774	0.0686	0.0172417	59.387
rs147678401	CD62L- myeloid DC AC	cDC	A	G	0.3306	0.06429	2.86101e-07	1	161035780	0.0437	0.00774687	26.4279
rs10779896	CD62L- myeloid DC AC	cDC	T	A	-0.2364	0.05339	9.82992e-06	2	4613050	0.0633	0.00575511	19.5938
rs73172229	CD62L- myeloid DC AC	cDC	T	C	-0.1908	0.03986	1.77101e-06	3	179194521	0.1233	0.00671953	22.8995
rs13148506	CD62L- myeloid DC AC	cDC	T	C	0.1304	0.02714	1.61901e-06	4	43123482	0.3691	0.00676971	23.0717
rs116910026	CD62L- myeloid DC AC	cDC	T	C	0.2902	0.05778	5.38704e-07	11	19877912	0.0512	0.00739268	25.2106
rs4997747	CD62L- myeloid DC AC	cDC	C	T	0.1346	0.02844	2.29198e-06	12	127036550	0.2917	0.00656981	22.3859
rs11830537	CD62L- myeloid DC AC	cDC	T	C	-0.314	0.06982	7.11705e-06	12	48157703	0.0371	0.00593607	20.2136
rs17071426	CD62L- myeloid DC AC	cDC	T	C	-0.6001	0.135	9.04295e-06	13	48733325	0.0084	0.00580014	19.748
rs35519924	CD62L- myeloid DC AC	cDC	A	G	0.1281	0.02803	5.03802e-06	15	81119490	0.3276	0.00612868	20.8735
rs112701148	CD62L- myeloid DC AC	cDC	T	G	-0.2301	0.05114	7.05895e-06	18	10175131	0.0697	0.00594167	20.2328
rs112501424	CD62L- myeloid DC AC	cDC	T	C	0.1694	0.03788	8.03693e-06	19	3045627	0.1305	0.00586996	19.9871
rs5767014	CD62L- myeloid DC AC	cDC	C	T	-0.1397	0.03083	6.08303e-06	22	48474288	0.7772	0.00602568	20.5206
rs6537835	CD62L- myeloid DC %DC	cDC	A	G	-0.1661	0.0368	6.55798e-06	1	115108914	0.8488	0.00593885	20.3605
rs74341264	CD62L- myeloid DC %DC	cDC	A	G	-0.4263	0.03928	5.29176e-27	1	161561151	0.1218	0.0333876	117.715
rs147678401	CD62L- myeloid DC %DC	cDC	A	G	0.3059	0.06344	1.48102e-06	1	161035780	0.0437	0.00677216	23.2369
rs34558449	CD62L- myeloid DC %DC	cDC	C	G	0.2273	0.04585	7.51208e-07	1	192566347	0.0846	0.00715562	24.5621
rs143140559	CD62L- myeloid DC %DC	cDC	T	C	0.7929	0.1294	1.00501e-09	1	160972255	0.0094	0.0108908	37.5244
rs17438107	CD62L- myeloid DC %DC	cDC	T	A	0.1995	0.04469	8.32492e-06	1	162920561	0.0919	0.00581005	19.9164
rs71632979	CD62L- myeloid DC %DC	cDC	G	A	0.8232	0.02725	8.531e-178	1	161526397	0.2447	0.211122	912.059
rs71639910	CD62L- myeloid DC %DC	cDC	A	G	0.4169	0.05126	5.85868e-16	1	161937774	0.0688	0.0190287	66.1077
rs10779896	CD62L- myeloid DC %DC	cDC	T	A	-0.2427	0.05258	4.04297e-06	2	4613050	0.0632	0.00620925	21.2933
rs143586943	CD62L- myeloid DC %DC	cDC	A	G	-1.817	0.4068	8.18295e-06	3	55606125	0.001	0.00581648	19.9385
rs16864449	CD62L- myeloid DC %DC	cDC	G	A	-1.124	0.2398	2.83903e-06	3	189220585	0.0026	0.00640163	21.9573
rs17637703	CD62L- myeloid DC %DC	cDC	G	A	0.1393	0.03014	3.94103e-06	3	45440721	0.2437	0.00622514	21.3482
rs530300575	CD62L- myeloid DC %DC	cDC	G	A	-1.019	0.2169	2.733e-06	4	3387723	0.0038	0.00643092	22.0584
rs62300075	CD62L- myeloid DC %DC	cDC	C	A	0.1382	0.02676	2.524e-07	4	43118540	0.3707	0.00776079	26.6556
rs75220521	CD62L- myeloid DC %DC	cDC	G	T	1.34	0.289	3.67502e-06	6	81660130	0.0023	0.00626513	21.4862
rs3012723	CD62L- myeloid DC %DC	cDC	C	T	0.2018	0.04542	9.14092e-06	9	134645623	0.9157	0.00575555	19.7285
rs181905377	CD62L- myeloid DC %DC	cDC	T	C	-0.748	0.1684	9.20407e-06	9	138681023	0.0056	0.00575253	19.7181
rs149812305	CD62L- myeloid DC %DC	cDC	C	T	-0.3397	0.07614	8.40795e-06	11	5480718	0.0271	0.00580341	19.8935
rs116910026	CD62L- myeloid DC %DC	cDC	T	C	0.273	0.05712	1.82201e-06	11	19877912	0.0512	0.00665419	22.8294
rs7300606	CD62L- myeloid DC %DC	cDC	C	T	-0.1337	0.02998	8.52393e-06	12	108719667	0.7405	0.00579855	19.8767
rs6492701	CD62L- myeloid DC %DC	cDC	C	A	-0.1278	0.02853	7.75104e-06	13	95043651	0.7111	0.00585	20.0541
rs7148140	CD62L- myeloid DC %DC	cDC	G	C	0.2287	0.05156	9.50802e-06	14	88587741	0.0682	0.00573659	19.6631
rs17780615	CD62L- myeloid DC %DC	cDC	T	C	-0.1776	0.03958	7.44698e-06	14	73029609	0.1226	0.0058698	20.1224
rs72743439	CD62L- myeloid DC %DC	cDC	T	C	1.099	0.2389	4.39602e-06	15	67410088	0.0031	0.00616768	21.1499
rs116473040	CD62L- myeloid DC %DC	cDC	G	A	0.4063	0.09051	7.39997e-06	17	80291652	0.0198	0.00587472	20.1394
rs5767014	CD62L- myeloid DC %DC	cDC	C	T	-0.1514	0.03046	6.94592e-07	22	48474288	0.7776	0.00719287	24.6909
rs4462104	CD62L- plasmacytoid DC AC	cDC	C	T	-0.1397	0.03017	3.764e-06	1	36975893	0.2011	0.0063146	21.4282
rs12061996	CD62L- plasmacytoid DC AC	cDC	G	A	-0.1861	0.04131	6.88906e-06	1	167814385	0.0947	0.00597906	20.2827
rs17224524	CD62L- plasmacytoid DC AC	cDC	C	T	-0.129	0.02753	2.87098e-06	2	182346146	0.2945	0.00646554	21.9437
rs116054627	CD62L- plasmacytoid DC AC	cDC	A	G	0.3356	0.06158	5.38505e-08	2	51168498	0.0413	0.00872596	29.6829
rs75472065	CD62L- plasmacytoid DC AC	cDC	C	A	0.6561	0.1466	7.89696e-06	3	77076673	0.007	0.00590142	20.0177
rs4928176	CD62L- plasmacytoid DC AC	cDC	A	G	0.111	0.02436	5.425e-06	3	98972835	0.525	0.0061162	20.7508
rs191779135	CD62L- plasmacytoid DC AC	cDC	G	A	-0.2628	0.04325	1.376e-09	4	82502357	0.0865	0.0108245	36.8995
rs6535445	CD62L- plasmacytoid DC AC	cDC	C	T	-0.2794	0.02525	5.62471e-28	4	84151427	0.3435	0.035019	122.369
rs1472757	CD62L- plasmacytoid DC AC	cDC	C	T	-0.1252	0.02495	5.45306e-07	5	6455872	0.6057	0.00740787	25.1658
rs1391986	CD62L- plasmacytoid DC AC	cDC	T	G	0.7317	0.1561	2.87402e-06	5	52071311	0.0061	0.00646988	21.9585
rs9502274	CD62L- plasmacytoid DC AC	cDC	T	A	-0.1362	0.03052	8.36604e-06	6	566060	0.2024	0.00586792	19.9034
rs13201703	CD62L- plasmacytoid DC AC	cDC	A	C	0.252	0.05616	7.45006e-06	6	22921471	0.0508	0.00593223	20.1228
rs9403901	CD62L- plasmacytoid DC AC	cDC	A	G	-0.1501	0.03311	5.98205e-06	6	148286133	0.1635	0.00605425	20.5393
rs56374915	CD62L- plasmacytoid DC AC	cDC	A	G	-0.1835	0.03892	2.52802e-06	7	115086436	0.1119	0.0065453	22.2162
rs72716416	CD62L- plasmacytoid DC AC	cDC	T	C	0.3081	0.06925	8.87503e-06	8	131993230	0.0325	0.00583255	19.7827
rs118054784	CD62L- plasmacytoid DC AC	cDC	A	G	0.2985	0.0621	1.59698e-06	8	130658684	0.0422	0.00680137	23.0913
rs116894787	CD62L- plasmacytoid DC AC	cDC	C	G	0.5376	0.1152	3.18801e-06	10	12240106	0.0111	0.00641319	21.7649
rs7114664	CD62L- plasmacytoid DC AC	cDC	C	T	0.1874	0.0397	2.44101e-06	11	22793001	0.1046	0.00656076	22.269
rs61936377	CD62L- plasmacytoid DC AC	cDC	C	T	0.1364	0.02822	1.39601e-06	12	63530291	0.2503	0.00687659	23.3484
rs16957038	CD62L- plasmacytoid DC AC	cDC	A	G	1.17	0.2465	2.15298e-06	13	100542252	0.0022	0.00663289	22.5154
rs170697	CD62L- plasmacytoid DC AC	cDC	A	G	0.1127	0.02415	3.16403e-06	14	83856849	0.507	0.00641319	21.7649
rs9900969	CD62L- plasmacytoid DC AC	cDC	T	G	0.1321	0.02954	8.00903e-06	17	76194489	0.2107	0.00589214	19.9861
rs11659751	CD62L- plasmacytoid DC AC	cDC	A	T	0.209	0.04558	4.70804e-06	18	55736723	0.0772	0.006193	21.0129
rs150918748	CD62L- plasmacytoid DC AC	cDC	T	C	0.8677	0.1908	5.63197e-06	22	43446390	0.004	0.00609233	20.6693
rs4462104	CD62L- plasmacytoid DC %DC	cDC	C	T	-0.1401	0.03077	5.46097e-06	1	36975893	0.2009	0.00604275	20.7189
rs55971447	CD62L- plasmacytoid DC %DC	cDC	T	C	-0.3011	0.02899	6.69885e-25	1	161515326	0.2352	0.0306651	107.813
rs116054627	CD62L- plasmacytoid DC %DC	cDC	A	G	0.2959	0.063	2.73602e-06	2	51168498	0.0411	0.00642768	22.0472
rs148594241	CD62L- plasmacytoid DC %DC	cDC	C	T	-0.3282	0.07246	6.11097e-06	2	236709624	0.0324	0.00598027	20.5034
rs79976443	CD62L- plasmacytoid DC %DC	cDC	A	G	-0.2638	0.05899	7.96893e-06	3	78714454	0.0462	0.00583041	19.9866
rs75472065	CD62L- plasmacytoid DC %DC	cDC	C	A	0.6724	0.1479	5.61694e-06	3	77076673	0.0072	0.00602477	20.6569
rs62297340	CD62L- plasmacytoid DC %DC	cDC	A	C	0.1816	0.03899	3.30803e-06	4	5407389	0.1132	0.00632145	21.6806
rs79659729	CD62L- plasmacytoid DC %DC	cDC	T	C	-0.2731	0.06127	8.53198e-06	4	84265416	0.0456	0.00579256	19.856
rs6535445	CD62L- plasmacytoid DC %DC	cDC	C	T	-0.3029	0.02564	1.34803e-31	4	84151427	0.344	0.0393177	139.479
rs191779135	CD62L- plasmacytoid DC %DC	cDC	G	A	-0.2664	0.04411	1.721e-09	4	82502357	0.0867	0.0105833	36.4535
rs148863428	CD62L- plasmacytoid DC %DC	cDC	A	G	1.06	0.232	5.07002e-06	4	107554477	0.0029	0.00608458	20.8632
rs1835019	CD62L- plasmacytoid DC %DC	cDC	T	C	0.1261	0.02791	6.43799e-06	5	66583829	0.7415	0.00595065	20.4012
rs56374915	CD62L- plasmacytoid DC %DC	cDC	A	G	-0.1787	0.03964	6.77407e-06	7	115086436	0.1116	0.00592443	20.3108
rs62495198	CD62L- plasmacytoid DC %DC	cDC	T	A	-0.1115	0.0251	9.15208e-06	8	13705385	0.4751	0.00575363	19.7218
rs61859443	CD62L- plasmacytoid DC %DC	cDC	A	G	0.7951	0.1781	8.28591e-06	10	43792983	0.005	0.00581073	19.9187
rs146839224	CD62L- plasmacytoid DC %DC	cDC	A	G	1.182	0.2447	1.41899e-06	10	131367364	0.0025	0.00679596	23.3191
rs11000032	CD62L- plasmacytoid DC %DC	cDC	A	G	0.1292	0.02767	3.12802e-06	10	73619601	0.2843	0.00635308	21.7897
rs182833362	CD62L- plasmacytoid DC %DC	cDC	A	G	1.949	0.408	1.86299e-06	16	27972325	0.0009	0.00664741	22.806
rs8044705	CD62L- plasmacytoid DC %DC	cDC	C	T	0.1095	0.02473	9.80099e-06	16	48914991	0.4141	0.00571657	19.5941
rs3827963	CD62L- plasmacytoid DC %DC	cDC	G	A	0.1206	0.02628	4.61902e-06	20	20371744	0.3408	0.00613784	21.0469
rs147678401	CD62L- CD86+ myeloid DC AC	cDC	A	G	0.3417	0.06421	1.09901e-07	1	161035780	0.0437	0.00829189	28.3027
rs74341264	CD62L- CD86+ myeloid DC AC	cDC	A	G	-0.4509	0.03985	3.71535e-29	1	161561151	0.1219	0.0364229	127.952
rs2788088	CD62L- CD86+ myeloid DC AC	cDC	A	G	-0.1286	0.02736	2.711e-06	1	2897093	0.6884	0.00648054	22.0797
rs71639910	CD62L- CD86+ myeloid DC AC	cDC	A	G	0.425	0.05195	3.95913e-16	1	161937774	0.0686	0.0193773	66.8883
rs61808511	CD62L- CD86+ myeloid DC AC	cDC	G	T	0.1553	0.03474	8.03304e-06	1	120116588	0.1676	0.00586561	19.9722
rs113995133	CD62L- CD86+ myeloid DC AC	cDC	A	G	-0.6066	0.1283	2.381e-06	1	163485197	0.0103	0.00655661	22.3406
rs71632979	CD62L- CD86+ myeloid DC AC	cDC	G	A	0.9207	0.02691	1e-200	1	161526397	0.2449	0.256846	1169.91
rs6656063	CD62L- CD86+ myeloid DC AC	cDC	T	C	0.1319	0.02958	8.53709e-06	1	157964856	0.2499	0.00583628	19.8718
rs77107932	CD62L- CD86+ myeloid DC AC	cDC	C	A	-0.4223	0.08238	3.13098e-07	1	162042160	0.0279	0.00769887	26.2629
rs143140559	CD62L- CD86+ myeloid DC AC	cDC	T	C	0.7645	0.1298	4.219e-09	1	160972255	0.0094	0.0101383	34.6696
rs10779896	CD62L- CD86+ myeloid DC AC	cDC	T	A	-0.2434	0.0534	5.33605e-06	2	4613050	0.0633	0.0060966	20.7636
rs146507670	CD62L- CD86+ myeloid DC AC	cDC	T	C	-0.4935	0.1095	6.80503e-06	3	172101731	0.0136	0.00596121	20.2997
rs162588	CD62L- CD86+ myeloid DC AC	cDC	A	G	-0.1544	0.03158	1.06101e-06	3	364098	0.2046	0.00700811	23.8899
rs144101090	CD62L- CD86+ myeloid DC AC	cDC	A	T	-0.4201	0.09454	9.12095e-06	4	60446347	0.0186	0.00579608	19.7341
rs112186537	CD62L- CD86+ myeloid DC AC	cDC	T	C	-0.691	0.1441	1.69099e-06	6	73397623	0.0075	0.00674333	22.9811
rs117044176	CD62L- CD86+ myeloid DC AC	cDC	A	G	-1.385	0.3101	8.27409e-06	7	11604044	0.0016	0.00585505	19.9361
rs117690664	CD62L- CD86+ myeloid DC AC	cDC	A	C	-2.339	0.5107	4.80596e-06	8	107693714	0.0007	0.00615506	20.9639
rs62489014	CD62L- CD86+ myeloid DC AC	cDC	T	C	-0.4885	0.11	9.18904e-06	8	1144980	0.0133	0.00578905	19.71
rs139956891	CD62L- CD86+ myeloid DC AC	cDC	G	A	0.2686	0.05451	8.74601e-07	10	127556162	0.0616	0.00711774	24.2663
rs11830537	CD62L- CD86+ myeloid DC AC	cDC	T	C	-0.3134	0.06979	7.35495e-06	12	48157703	0.0371	0.00591859	20.1537
rs135299	CD62L- CD86+ myeloid DC AC	cDC	A	G	0.1435	0.03123	4.46396e-06	22	48479731	0.2166	0.00619506	21.101
rs2788088	CD62L- CD86+ myeloid DC %DC	cDC	A	G	-0.1283	0.02719	2.488e-06	1	2897093	0.6886	0.00648715	22.2526
rs147678401	CD62L- CD86+ myeloid DC %DC	cDC	A	G	0.3215	0.06383	4.97496e-07	1	161035780	0.0437	0.0073848	25.3546
rs71639910	CD62L- CD86+ myeloid DC %DC	cDC	A	G	0.4245	0.05172	3.15864e-16	1	161937774	0.0688	0.0193726	67.3261
rs113995133	CD62L- CD86+ myeloid DC %DC	cDC	A	G	-0.6516	0.1277	3.53997e-07	1	163485197	0.0103	0.00757744	26.0211
rs6537835	CD62L- CD86+ myeloid DC %DC	cDC	A	G	-0.1706	0.03712	4.48002e-06	1	115108914	0.8488	0.0061561	21.11
rs79078281	CD62L- CD86+ myeloid DC %DC	cDC	G	A	0.5118	0.1119	4.99597e-06	1	147922051	0.017	0.00609719	20.9067
rs74341264	CD62L- CD86+ myeloid DC %DC	cDC	A	G	-0.4505	0.03971	2.65277e-29	1	161561151	0.1218	0.0363702	128.628
rs71632979	CD62L- CD86+ myeloid DC %DC	cDC	G	A	0.929	0.0268	1e-200	1	161526397	0.2447	0.260561	1200.9
rs77107932	CD62L- CD86+ myeloid DC %DC	cDC	C	A	-0.4247	0.08194	2.30802e-07	1	162042160	0.028	0.00781646	26.8484
rs143140559	CD62L- CD86+ myeloid DC %DC	cDC	T	C	0.71	0.1289	3.879e-08	1	160972255	0.0094	0.0088188	30.3219
rs10779896	CD62L- CD86+ myeloid DC %DC	cDC	T	A	-0.2429	0.05312	5.00299e-06	2	4613050	0.0632	0.00609438	20.897
rs162588	CD62L- CD86+ myeloid DC %DC	cDC	A	G	-0.1411	0.03136	7.09594e-06	3	364098	0.2048	0.0059017	20.2324
rs117690664	CD62L- CD86+ myeloid DC %DC	cDC	A	C	-2.506	0.5056	7.49394e-07	8	107693714	0.0007	0.0071528	24.5524
rs144030104	CD62L- CD86+ myeloid DC %DC	cDC	T	C	0.5823	0.1299	7.55892e-06	8	40841454	0.0101	0.00585827	20.0826
rs72659736	CD62L- CD86+ myeloid DC %DC	cDC	T	G	0.1382	0.03068	6.85394e-06	8	60780923	0.2557	0.00591527	20.2792
rs139956891	CD62L- CD86+ myeloid DC %DC	cDC	G	A	0.244	0.0541	6.663e-06	10	127556162	0.0616	0.00592991	20.3297
rs4761369	CD62L- CD86+ myeloid DC %DC	cDC	T	C	0.1553	0.03329	3.19198e-06	12	77743499	0.1861	0.00634159	21.7501
rs113704374	CD62L- CD86+ myeloid DC %DC	cDC	G	C	0.4006	0.0901	9.03296e-06	12	106818887	0.0218	0.00576378	19.7568
rs500809	CD62L- CD86+ myeloid DC %DC	cDC	A	G	0.1195	0.02597	4.37603e-06	20	3013136	0.5667	0.00617091	21.161
rs5767014	CD62L- CD86+ myeloid DC %DC	cDC	C	T	-0.1396	0.03059	5.18096e-06	22	48474288	0.7776	0.00607034	20.8141
rs10910893	Plasmacytoid DC %DC	cDC	T	G	-0.2262	0.04889	3.85798e-06	1	181160955	0.0707	0.0062384	21.3939
rs143032729	Plasmacytoid DC %DC	cDC	G	A	-0.3966	0.07264	5.11105e-08	1	160353789	0.0326	0.00866601	29.792
rs74341264	Plasmacytoid DC %DC	cDC	A	G	0.2502	0.03866	1.12001e-10	1	161561151	0.1218	0.0121337	41.8597
rs56199187	Plasmacytoid DC %DC	cDC	T	C	-0.5887	0.02799	1.96517e-92	1	161520931	0.2441	0.11483	442.107
rs7593638	Plasmacytoid DC %DC	cDC	C	A	0.1305	0.02526	2.52e-07	2	111876941	0.4749	0.0077663	26.6747
rs2164210	Plasmacytoid DC %DC	cDC	C	T	0.1236	0.02777	8.76193e-06	2	136580287	0.3238	0.00577584	19.7984
rs62234997	Plasmacytoid DC %DC	cDC	G	A	0.2108	0.04552	3.77703e-06	3	20754619	0.085	0.00624971	21.4329
rs62272723	Plasmacytoid DC %DC	cDC	T	G	-0.2775	0.05854	2.21202e-06	3	151963160	0.0501	0.00654657	22.4577
rs11715127	Plasmacytoid DC %DC	cDC	C	G	0.1657	0.03607	4.48198e-06	3	384169	0.1276	0.00615062	21.091
rs7566	Plasmacytoid DC %DC	cDC	C	T	0.184	0.04158	9.99701e-06	5	179156449	0.9029	0.00570986	19.5709
rs196051	Plasmacytoid DC %DC	cDC	G	A	-0.1221	0.02607	2.90503e-06	6	22056131	0.3971	0.00639161	21.9227
rs876036	Plasmacytoid DC %DC	cDC	C	T	-0.1835	0.02885	2.25201e-10	7	50307710	0.2645	0.0117248	40.432
rs78726632	Plasmacytoid DC %DC	cDC	C	G	0.6212	0.1274	1.14101e-06	7	14195723	0.0097	0.00692392	23.7612
rs4398989	Plasmacytoid DC %DC	cDC	A	G	-0.2853	0.06219	4.65897e-06	9	110238601	0.0422	0.00613389	21.0333
rs10759202	Plasmacytoid DC %DC	cDC	A	G	-0.2618	0.05913	9.85099e-06	9	99462625	0.0477	0.00571583	19.5915
rs4752481	Plasmacytoid DC %DC	cDC	T	G	-0.1258	0.0253	6.93107e-07	10	122700529	0.4535	0.00719827	24.7096
rs79053113	Plasmacytoid DC %DC	cDC	T	C	-1.939	0.4161	3.264e-06	10	133341271	0.0009	0.00632775	21.7023
rs607867	Plasmacytoid DC %DC	cDC	C	G	-0.868	0.1904	5.31496e-06	11	107542351	0.0048	0.00605776	20.7707
rs75812106	Plasmacytoid DC %DC	cDC	T	C	0.679	0.1509	7.04596e-06	11	108509865	0.007	0.0059025	20.2351
rs28595889	Plasmacytoid DC %DC	cDC	T	A	0.1222	0.02739	8.31802e-06	12	61698548	0.677	0.00580332	19.8931
rs10735429	Plasmacytoid DC %DC	cDC	G	A	0.1338	0.02924	4.91802e-06	12	108726677	0.7411	0.00610302	20.9268
rs73180904	Plasmacytoid DC %DC	cDC	T	C	-0.2075	0.04577	5.99501e-06	13	44765322	0.0842	0.00599115	20.5409
rs690924	Plasmacytoid DC %DC	cDC	T	C	0.3577	0.07936	6.77798e-06	15	50067248	0.0264	0.00592244	20.3039
rs12951038	Plasmacytoid DC %DC	cDC	T	C	0.2104	0.04683	7.24303e-06	17	77544550	0.0745	0.00588472	20.1738
rs203393	Plasmacytoid DC %DC	cDC	A	G	-0.1217	0.02505	1.23501e-06	20	56242563	0.5792	0.0068741	23.5891
rs76950373	HLA DR++ monocyte %monocyte	TBNK	C	T	0.1622	0.0366	9.5971e-06	1	70942862	0.1367	0.00543344	19.629
rs9439731	HLA DR++ monocyte %monocyte	TBNK	C	T	-0.1231	0.02626	2.85102e-06	1	19059471	0.3644	0.00607549	21.9627
rs7538058	HLA DR++ monocyte %monocyte	TBNK	G	T	0.1374	0.03081	8.531e-06	1	166381821	0.7944	0.00550168	19.8769
rs116670542	HLA DR++ monocyte %monocyte	TBNK	A	G	-1.812	0.3917	3.84601e-06	2	217877436	0.0008	0.00591743	21.3879
rs187260865	HLA DR++ monocyte %monocyte	TBNK	T	C	-0.5052	0.09405	8.30902e-08	2	106940570	0.0185	0.0079623	28.8382
rs17023874	HLA DR++ monocyte %monocyte	TBNK	T	C	-0.2782	0.06213	7.74694e-06	2	39734023	0.0421	0.00554622	20.0387
rs7624992	HLA DR++ monocyte %monocyte	TBNK	T	C	-0.1735	0.03914	9.56908e-06	3	3233271	0.1139	0.00543615	19.6388
rs2878953	HLA DR++ monocyte %monocyte	TBNK	T	C	0.2039	0.04605	9.82992e-06	3	180110875	0.0771	0.00542393	19.5945
rs62395272	HLA DR++ monocyte %monocyte	TBNK	T	C	-0.2295	0.03657	3.90598e-10	6	31394424	0.2819	0.0108364	39.3617
rs9271281	HLA DR++ monocyte %monocyte	TBNK	T	C	-0.3029	0.03046	5.37155e-23	6	32581059	0.5808	0.0267704	98.8319
rs9271768	HLA DR++ monocyte %monocyte	TBNK	G	A	-0.2475	0.03213	1.68384e-14	6	32594188	0.4356	0.0162375	59.3044
rs9296042	HLA DR++ monocyte %monocyte	TBNK	T	C	-0.1923	0.02928	5.86138e-11	6	32736005	0.5013	0.011856	43.1097
rs9469094	HLA DR++ monocyte %monocyte	TBNK	C	G	0.3326	0.05164	1.35101e-10	6	32223191	0.0861	0.0114075	41.4601
rs116322630	HLA DR++ monocyte %monocyte	TBNK	T	C	0.2678	0.05377	6.63804e-07	6	15221128	0.0633	0.00685261	24.7913
rs2090888	HLA DR++ monocyte %monocyte	TBNK	T	A	0.1173	0.02647	9.67208e-06	6	109646216	0.6394	0.0054328	19.6267
rs2113347	HLA DR++ monocyte %monocyte	TBNK	C	G	-0.1283	0.02784	4.20397e-06	8	3175873	0.2826	0.00587297	21.2262
rs61835728	HLA DR++ monocyte %monocyte	TBNK	T	C	-0.5588	0.1253	8.39093e-06	10	10550265	0.0103	0.00550194	19.8778
rs150066324	HLA DR++ monocyte %monocyte	TBNK	T	A	0.5024	0.1131	9.25699e-06	12	51947803	0.0129	0.00545881	19.7212
rs7953257	HLA DR++ monocyte %monocyte	TBNK	T	A	-0.1366	0.02719	5.34995e-07	12	112684221	0.531	0.00697181	25.2256
rs12436392	HLA DR++ monocyte %monocyte	TBNK	C	T	0.5761	0.123	2.943e-06	14	81293101	0.9897	0.00606519	21.9252
rs62083470	HLA DR++ monocyte %monocyte	TBNK	C	T	-0.1742	0.03706	2.68201e-06	18	35262843	0.1305	0.00610837	22.0823
rs10410907	HLA DR++ monocyte %monocyte	TBNK	T	C	0.1843	0.04055	5.65405e-06	19	41033109	0.1067	0.00571323	20.6456
rs6010756	HLA DR++ monocyte %monocyte	TBNK	C	A	-0.3757	0.07989	2.67202e-06	20	61265397	0.0243	0.00611414	22.1032
rs9439732	HLA DR++ monocyte %leukocyte	TBNK	T	A	-0.1324	0.02523	1.62401e-07	1	19059473	0.4732	0.00760201	27.5233
rs35478452	HLA DR++ monocyte %leukocyte	TBNK	C	G	-0.7033	0.1514	3.51504e-06	1	248035843	0.0065	0.00596666	21.5669
rs115589615	HLA DR++ monocyte %leukocyte	TBNK	T	C	-0.4683	0.09513	8.93203e-07	2	106954936	0.0175	0.00669571	24.2199
rs9271768	HLA DR++ monocyte %leukocyte	TBNK	G	A	-0.2168	0.03267	3.71878e-11	6	32594188	0.4356	0.0121013	44.0128
rs62395272	HLA DR++ monocyte %leukocyte	TBNK	T	C	-0.1829	0.03742	1.06999e-06	6	31394424	0.2819	0.00660153	23.8769
rs9270591	HLA DR++ monocyte %leukocyte	TBNK	T	C	-0.2715	0.03137	7.43875e-18	6	32561424	0.5793	0.0204106	74.8633
rs9296042	HLA DR++ monocyte %leukocyte	TBNK	T	C	-0.1611	0.02972	6.34498e-08	6	32736005	0.5013	0.00810699	29.3665
rs76115039	HLA DR++ monocyte %leukocyte	TBNK	A	T	1.447	0.3206	6.63804e-06	21	34394714	0.0017	0.00563452	20.3596
rs9615878	HLA DR++ monocyte %leukocyte	TBNK	A	G	0.1791	0.04031	9.19602e-06	22	48806386	0.1097	0.0054612	19.7299
rs12410580	HLA DR++ monocyte AC	TBNK	A	G	0.2562	0.05738	8.27199e-06	1	160126020	0.0482	0.0055394	19.9248
rs10753675	HLA DR++ monocyte AC	TBNK	T	C	0.1115	0.0249	7.80998e-06	1	165314847	0.5617	0.00557138	20.0405
rs115589615	HLA DR++ monocyte AC	TBNK	T	C	-0.4684	0.09367	5.98494e-07	2	106954936	0.0176	0.00693821	24.9914
rs138955284	HLA DR++ monocyte AC	TBNK	T	G	-0.9382	0.1848	4.02504e-07	3	154844527	0.0047	0.00715005	25.7599
rs114141703	HLA DR++ monocyte AC	TBNK	A	C	0.3833	0.08005	1.74699e-06	3	197226213	0.025	0.00636532	22.9146
rs74827437	HLA DR++ monocyte AC	TBNK	G	A	0.1903	0.04129	4.20504e-06	4	109128418	0.1018	0.00590006	21.2298
rs12659610	HLA DR++ monocyte AC	TBNK	A	G	0.8519	0.1886	6.47799e-06	5	65872759	0.0043	0.00566844	20.3916
rs73576356	HLA DR++ monocyte AC	TBNK	T	A	-0.2957	0.06466	4.98001e-06	6	147436169	0.0379	0.00580951	20.902
rs9272459	HLA DR++ monocyte AC	TBNK	A	G	-0.1649	0.02958	2.66397e-08	6	32605578	0.5423	0.00860852	31.0601
rs62395272	HLA DR++ monocyte AC	TBNK	T	C	-0.1767	0.0353	5.79402e-07	6	31394424	0.2812	0.00695236	25.0427
rs9275271	HLA DR++ monocyte AC	TBNK	C	T	0.2356	0.03057	1.67494e-14	6	32662533	0.6292	0.0163249	59.3631
rs112700313	HLA DR++ monocyte AC	TBNK	T	C	-1.116	0.2489	7.59399e-06	6	127699589	0.0022	0.00558579	20.0926
rs28610544	HLA DR++ monocyte AC	TBNK	T	C	0.1685	0.03275	2.831e-07	7	106771703	0.1692	0.00734201	26.4566
rs117433119	HLA DR++ monocyte AC	TBNK	C	A	1.226	0.269	5.30799e-06	7	45664941	0.0022	0.00577034	20.7603
rs16901587	HLA DR++ monocyte AC	TBNK	A	G	-0.1396	0.03069	5.61798e-06	8	127636944	0.202	0.00574794	20.6792
rs35842632	HLA DR++ monocyte AC	TBNK	T	G	0.1193	0.02672	8.22792e-06	9	25608163	0.2923	0.00553903	19.9235
rs4244738	HLA DR++ monocyte AC	TBNK	G	A	0.3959	0.08798	6.99906e-06	9	66536402	0.9719	0.00562589	20.2377
rs7310615	HLA DR++ monocyte AC	TBNK	G	C	-0.1431	0.02641	6.40398e-08	12	111865049	0.5222	0.00813641	29.3427
rs11169475	HLA DR++ monocyte AC	TBNK	A	G	-0.3396	0.07329	3.71604e-06	12	50914563	0.0296	0.0059633	21.4587
rs111801150	HLA DR++ monocyte AC	TBNK	G	A	-1.644	0.3396	1.33999e-06	13	114508277	0.0013	0.00650537	23.4221
rs55952218	HLA DR++ monocyte AC	TBNK	A	G	0.2123	0.04485	2.28402e-06	16	73388512	0.0807	0.00622161	22.394
rs183181627	HLA DR++ monocyte AC	TBNK	C	A	-1.803	0.3795	2.10902e-06	16	69003214	0.001	0.00626723	22.5593
rs34795364	HLA DR++ monocyte AC	TBNK	C	G	-1.754	0.3818	4.489e-06	17	34011303	0.0011	0.00586236	21.0933
rs139181645	HLA DR++ monocyte AC	TBNK	G	C	-0.2801	0.05887	2.03301e-06	17	76469857	0.0451	0.00628547	22.6254
rs61289229	HLA DR++ monocyte AC	TBNK	T	C	0.1874	0.03947	2.14902e-06	19	46392004	0.1133	0.00625916	22.5301
rs5995959	HLA DR++ monocyte AC	TBNK	T	C	-0.3484	0.07506	3.58798e-06	22	22750190	0.0323	0.00598372	21.5326
rs181741769	CD4 Treg %CD4	Treg	C	T	1.241	0.2679	3.73603e-06	1	26999658	0.002	0.00620463	21.446
rs13410035	CD4 Treg %CD4	Treg	T	C	-0.3267	0.06743	1.322e-06	2	161139489	0.0346	0.00678354	23.4606
rs17009374	CD4 Treg %CD4	Treg	T	C	0.5648	0.1239	5.34097e-06	2	30532493	0.0103	0.00600965	20.768
rs4685760	CD4 Treg %CD4	Treg	C	G	-0.1117	0.02502	8.30195e-06	3	4602747	0.4693	0.00576555	19.9195
rs12186662	CD4 Treg %CD4	Treg	G	A	-0.1134	0.0254	8.30692e-06	5	90356197	0.6123	0.00576591	19.9208
rs77142596	CD4 Treg %CD4	Treg	T	C	-0.307	0.06687	4.57804e-06	6	163753664	0.0371	0.00609508	21.065
rs2187822	CD4 Treg %CD4	Treg	C	A	-0.1531	0.03337	4.65704e-06	6	32449726	0.3251	0.00608705	21.0371
rs191172032	CD4 Treg %CD4	Treg	A	G	0.3869	0.0825	2.83302e-06	7	148149143	0.0253	0.00635828	21.9805
rs77615103	CD4 Treg %CD4	Treg	A	C	0.1876	0.03743	5.62199e-07	7	37406370	0.1484	0.00725578	25.1058
rs138899232	CD4 Treg %CD4	Treg	T	G	0.1934	0.04306	7.26708e-06	8	10768753	0.112	0.00583504	20.161
rs1571025	CD4 Treg %CD4	Treg	G	A	0.2422	0.0339	1.10892e-12	10	6134869	0.1766	0.0146341	51.0148
rs6602392	CD4 Treg %CD4	Treg	A	C	0.2173	0.03926	3.33703e-08	10	6078079	0.1155	0.00883457	30.6172
rs73018933	CD4 Treg %CD4	Treg	A	G	-0.1478	0.03295	7.56206e-06	11	128174781	0.1785	0.00582001	20.1088
rs77071786	CD4 Treg %CD4	Treg	C	G	-0.2858	0.05432	1.51901e-07	12	23501010	0.0598	0.0079899	27.6664
rs149595513	CD4 Treg %CD4	Treg	T	C	1.04	0.227	4.78597e-06	14	56535269	0.0031	0.00607004	20.9779
rs146090095	CD4 Treg %CD4	Treg	T	A	-0.2227	0.04891	5.48302e-06	14	25035095	0.0708	0.00599589	20.7201
rs79028902	CD4 Treg %CD4	Treg	T	C	-0.1713	0.03867	9.77192e-06	16	84427121	0.1251	0.00567694	19.6116
rs72821912	CD4 Treg %CD4	Treg	T	C	0.2845	0.06114	3.38197e-06	17	30183388	0.045	0.00626047	21.6402
rs2909902	CD4 Treg %CD4	Treg	A	T	-0.1357	0.02779	1.08101e-06	19	47667326	0.2784	0.0068897	23.8303
rs6016476	CD4 Treg %CD4	Treg	G	A	0.1213	0.02643	4.56604e-06	20	39570656	0.3688	0.00609108	21.0511
rs79327855	CD4 Treg %T cell	Treg	T	C	-1.849	0.3895	2.14798e-06	3	144158111	0.0009	0.0065139	22.522
rs76239041	CD4 Treg %T cell	Treg	A	G	0.3211	0.06468	7.21805e-07	5	153002618	0.0412	0.00711964	24.6313
rs219948	CD4 Treg %T cell	Treg	A	G	0.1335	0.02947	6.10506e-06	6	12155899	0.262	0.00593523	20.5092
rs2975007	CD4 Treg %T cell	Treg	T	G	-0.1628	0.0337	1.42099e-06	6	29902327	0.4342	0.0067442	23.3236
rs971864	CD4 Treg %T cell	Treg	T	C	0.1181	0.02572	4.56499e-06	6	164597687	0.4588	0.00609709	21.072
rs115707165	CD4 Treg %T cell	Treg	T	C	-1.047	0.2348	8.49298e-06	7	81108132	0.0033	0.00575191	19.8721
rs28445004	CD4 Treg %T cell	Treg	C	T	0.46	0.1039	9.87302e-06	8	34560021	0.0148	0.00567068	19.5899
rs6602392	CD4 Treg %T cell	Treg	A	C	0.1917	0.04025	1.992e-06	10	6078079	0.1155	0.00655656	22.6704
[truncated: 16,623 more rows]

## Sheet: Table S2
Table S2 Preliminary MR analysis results of the causal effect of immune cells on PD
exposure	method	nsnp	b	se	pval	lo_ci	up_ci	or	or_lci95	or_uci95
CD19 on CD20-	MR Egger	22	0.082859	0.0518532	0.125733	-0.0187733	0.184491	1.08639	0.981402	1.20261
CD19 on CD20-	Weighted median	22	0.0543512	0.0567488	0.338189	-0.0568764	0.165579	1.05586	0.944711	1.18008
CD19 on CD20-	Inverse variance weighted	22	0.0552576	0.0367953	0.133159	-0.0168611	0.127376	1.05681	0.98328	1.13584
CD19 on CD20-	Simple mode	22	0.0336102	0.0853544	0.697719	-0.133684	0.200905	1.03418	0.874866	1.22251
CD19 on CD20-	Weighted mode	22	0.0673491	0.0512945	0.203355	-0.0331882	0.167886	1.06967	0.967357	1.1828
FSC-A on myeloid DC	MR Egger	19	0.0131008	0.0226871	0.571201	-0.0313659	0.0575675	1.01319	0.969121	1.05926
FSC-A on myeloid DC	Weighted median	19	0.0140631	0.0245645	0.566987	-0.0340834	0.0622095	1.01416	0.966491	1.06419
FSC-A on myeloid DC	Inverse variance weighted	19	0.0139646	0.0182054	0.443048	-0.0217181	0.0496473	1.01406	0.978516	1.0509
FSC-A on myeloid DC	Simple mode	19	0.00511559	0.0419767	0.904354	-0.0771588	0.0873899	1.00513	0.925743	1.09132
FSC-A on myeloid DC	Weighted mode	19	0.0118688	0.0207177	0.573812	-0.0287378	0.0524754	1.01194	0.971671	1.05388
HLA DR++ monocyte AC	MR Egger	23	0.0662085	0.0377905	0.094368	-0.00786098	0.140278	1.06845	0.99217	1.15059
HLA DR++ monocyte AC	Weighted median	23	0.0136835	0.0399717	0.732103	-0.0646611	0.0920281	1.01378	0.937385	1.0964
HLA DR++ monocyte AC	Inverse variance weighted	23	0.00143764	0.0318081	0.96395	-0.0609063	0.0637816	1.00144	0.940911	1.06586
HLA DR++ monocyte AC	Simple mode	23	0.069737	0.0594957	0.25368	-0.0468746	0.186349	1.07223	0.954207	1.20484
HLA DR++ monocyte AC	Weighted mode	23	0.0244021	0.0361406	0.506584	-0.0464335	0.0952378	1.0247	0.954628	1.09992
CD24 on IgD+ CD38br	MR Egger	25	-0.0193945	0.0353146	0.588166	-0.0886111	0.0498221	0.980792	0.915201	1.05108
CD24 on IgD+ CD38br	Weighted median	25	-0.00232507	0.0370589	0.949974	-0.0749606	0.0703105	0.997678	0.92778	1.07284
CD24 on IgD+ CD38br	Inverse variance weighted	25	-0.0212392	0.0253419	0.40197	-0.0709093	0.0284308	0.978985	0.931546	1.02884
CD24 on IgD+ CD38br	Simple mode	25	0.0778475	0.0714983	0.287053	-0.062289	0.217984	1.08096	0.939611	1.24357
CD24 on IgD+ CD38br	Weighted mode	25	-0.0136424	0.0326256	0.679556	-0.0775884	0.0503037	0.98645	0.925345	1.05159
HLA DR on CD33br HLA DR+ CD14dim	MR Egger	20	0.024964	0.0426158	0.565289	-0.0585631	0.108491	1.02528	0.943119	1.11459
HLA DR on CD33br HLA DR+ CD14dim	Weighted median	20	0.0375591	0.0360928	0.29805	-0.0331829	0.108301	1.03827	0.967362	1.11438
HLA DR on CD33br HLA DR+ CD14dim	Inverse variance weighted	20	0.025005	0.0257967	0.33239	-0.0255565	0.0755666	1.02532	0.974767	1.0785
HLA DR on CD33br HLA DR+ CD14dim	Simple mode	20	0.0219263	0.0562102	0.700818	-0.0882456	0.132098	1.02217	0.915536	1.14122
HLA DR on CD33br HLA DR+ CD14dim	Weighted mode	20	0.0316959	0.036776	0.399509	-0.040385	0.103777	1.0322	0.96042	1.10935
HLA DR on CD33- HLA DR+	MR Egger	13	0.0254962	0.0378592	0.514564	-0.048708	0.0997003	1.02582	0.952459	1.10484
HLA DR on CD33- HLA DR+	Weighted median	13	0.0386084	0.0315777	0.221464	-0.023284	0.100501	1.03936	0.976985	1.10572
HLA DR on CD33- HLA DR+	Inverse variance weighted	13	0.00835299	0.0246364	0.734571	-0.0399343	0.0566403	1.00839	0.960853	1.05828
HLA DR on CD33- HLA DR+	Simple mode	13	0.0233545	0.0535741	0.670627	-0.0816507	0.12836	1.02363	0.921594	1.13696
HLA DR on CD33- HLA DR+	Weighted mode	13	0.0306379	0.0315576	0.350782	-0.0312149	0.0924908	1.03111	0.969267	1.0969
Naive CD4+ %CD4+	MR Egger	35	0.0128561	0.0521721	0.806886	-0.0894012	0.115113	1.01294	0.914479	1.122
Naive CD4+ %CD4+	Weighted median	35	-0.0478818	0.0463066	0.301128	-0.138643	0.0428791	0.953246	0.870539	1.04381
Naive CD4+ %CD4+	Inverse variance weighted	35	-0.00854569	0.0318156	0.788237	-0.0709044	0.053813	0.991491	0.931551	1.05529
Naive CD4+ %CD4+	Simple mode	35	0.014048	0.0805295	0.86255	-0.14379	0.171886	1.01415	0.86607	1.18754
Naive CD4+ %CD4+	Weighted mode	35	-0.0394758	0.0533217	0.46418	-0.143986	0.0650348	0.961293	0.865899	1.0672
CD8br AC	MR Egger	23	-0.0065792	0.0215755	0.763415	-0.0488672	0.0357088	0.993442	0.952308	1.03635
CD8br AC	Weighted median	23	-0.0247679	0.0278136	0.373201	-0.0792826	0.0297469	0.975536	0.923779	1.03019
CD8br AC	Inverse variance weighted	23	-0.00615984	0.0183487	0.737089	-0.0421232	0.0298035	0.993859	0.958752	1.03025
CD8br AC	Simple mode	23	-0.00407353	0.0637059	0.949593	-0.128937	0.12079	0.995935	0.879029	1.12839
CD8br AC	Weighted mode	23	-0.0222904	0.0243203	0.369325	-0.0699581	0.0253774	0.977956	0.932433	1.0257
TD DN (CD4-CD8-) %T cell	MR Egger	23	0.00269307	0.0438899	0.951653	-0.0833311	0.0887173	1.0027	0.920046	1.09277
TD DN (CD4-CD8-) %T cell	Weighted median	23	0.0219391	0.0423111	0.604096	-0.0609906	0.104869	1.02218	0.940832	1.11056
TD DN (CD4-CD8-) %T cell	Inverse variance weighted	23	0.0307568	0.0301779	0.308117	-0.028392	0.0899055	1.03123	0.972007	1.09407
TD DN (CD4-CD8-) %T cell	Simple mode	23	0.0317641	0.0651099	0.63048	-0.0958513	0.159379	1.03227	0.908599	1.17278
TD DN (CD4-CD8-) %T cell	Weighted mode	23	0.0236269	0.0421171	0.58048	-0.0589227	0.106176	1.02391	0.94278	1.11202
CD4 on TD CD4+	MR Egger	25	-0.0214502	0.0546989	0.698557	-0.12866	0.0857597	0.978778	0.879273	1.08954
CD4 on TD CD4+	Weighted median	25	-0.00182519	0.0462844	0.968544	-0.0925425	0.0888921	0.998176	0.91161	1.09296
CD4 on TD CD4+	Inverse variance weighted	25	-0.00144539	0.0315652	0.963477	-0.0633132	0.0604224	0.998556	0.938649	1.06229
CD4 on TD CD4+	Simple mode	25	-0.00804288	0.0703919	0.909983	-0.146011	0.129925	0.991989	0.864148	1.13874
CD4 on TD CD4+	Weighted mode	25	-0.0100775	0.0540939	0.853778	-0.116101	0.0959465	0.989973	0.890385	1.1007
CD4+ CD8dim AC	MR Egger	17	0.0232018	0.0587623	0.698518	-0.0919724	0.138376	1.02347	0.91213	1.14841
CD4+ CD8dim AC	Weighted median	17	0.0280068	0.0560276	0.617163	-0.0818072	0.137821	1.0284	0.92145	1.14777
CD4+ CD8dim AC	Inverse variance weighted	17	0.0518776	0.0364658	0.154841	-0.0195953	0.12335	1.05325	0.980595	1.13128
CD4+ CD8dim AC	Simple mode	17	0.0449639	0.0811713	0.58728	-0.114132	0.20406	1.04599	0.89214	1.22637
CD4+ CD8dim AC	Weighted mode	17	0.0449639	0.0479982	0.362796	-0.0491125	0.13904	1.04599	0.952074	1.14917
CD25hi CD45RA- CD4 not Treg %CD4+	MR Egger	24	-0.0104441	0.0277434	0.710186	-0.0648212	0.043933	0.98961	0.937235	1.04491
CD25hi CD45RA- CD4 not Treg %CD4+	Weighted median	24	-0.0311002	0.0269368	0.248269	-0.0838963	0.0216958	0.969378	0.919527	1.02193
CD25hi CD45RA- CD4 not Treg %CD4+	Inverse variance weighted	24	-0.0185274	0.0223423	0.406962	-0.0623183	0.0252636	0.981643	0.939584	1.02559
CD25hi CD45RA- CD4 not Treg %CD4+	Simple mode	24	-0.0233059	0.0655736	0.725517	-0.15183	0.105218	0.976964	0.859134	1.11095
CD25hi CD45RA- CD4 not Treg %CD4+	Weighted mode	24	-0.0233059	0.0212948	0.285092	-0.0650437	0.018432	0.976964	0.937027	1.0186
CD64 on CD14- CD16-	MR Egger	15	-0.0280391	0.0934148	0.768803	-0.211132	0.155054	0.97235	0.809667	1.16772
CD64 on CD14- CD16-	Weighted median	15	0.0883742	0.066997	0.187143	-0.0429398	0.219688	1.0924	0.957969	1.24569
CD64 on CD14- CD16-	Inverse variance weighted	15	0.0635847	0.0459319	0.166259	-0.0264418	0.153611	1.06565	0.973905	1.16604
CD64 on CD14- CD16-	Simple mode	15	-0.0772004	0.112788	0.50485	-0.298265	0.143864	0.925704	0.742105	1.15473
CD64 on CD14- CD16-	Weighted mode	15	-0.0694964	0.0957937	0.48011	-0.257252	0.118259	0.932863	0.773173	1.12554
HLA DR on HLA DR+ CD8br	MR Egger	20	-0.107692	0.0821177	0.206192	-0.268643	0.0532582	0.897904	0.764416	1.0547
HLA DR on HLA DR+ CD8br	Weighted median	20	-0.0943367	0.0595002	0.112856	-0.210957	0.0222837	0.909976	0.809809	1.02253
HLA DR on HLA DR+ CD8br	Inverse variance weighted	20	-0.0630197	0.0432166	0.144778	-0.147724	0.0216849	0.938925	0.862669	1.02192
HLA DR on HLA DR+ CD8br	Simple mode	20	-0.0924797	0.0955229	0.345137	-0.279704	0.0947452	0.911668	0.756007	1.09938
HLA DR on HLA DR+ CD8br	Weighted mode	20	-0.101957	0.0789796	0.212216	-0.256757	0.0528432	0.903069	0.773556	1.05426
IgD- CD38- AC	MR Egger	15	0.00518365	0.047531	0.914822	-0.0879771	0.0983444	1.0052	0.915782	1.10334
IgD- CD38- AC	Weighted median	15	-0.00993089	0.0493875	0.840635	-0.10673	0.0868685	0.990118	0.898768	1.09075
IgD- CD38- AC	Inverse variance weighted	15	-0.0247778	0.0367758	0.500469	-0.0968583	0.0473028	0.975527	0.907685	1.04844
IgD- CD38- AC	Simple mode	15	-0.0211989	0.0765686	0.785932	-0.171273	0.128876	0.979024	0.842591	1.13755
IgD- CD38- AC	Weighted mode	15	-0.00391767	0.0423979	0.927688	-0.0870176	0.0791823	0.99609	0.916661	1.0824
CD86+ plasmacytoid DC AC	MR Egger	20	-0.0480639	0.0703388	0.503106	-0.185928	0.0898001	0.953073	0.830333	1.09396
CD86+ plasmacytoid DC AC	Weighted median	20	-0.0862205	0.0611165	0.158317	-0.206009	0.033568	0.917392	0.813826	1.03414
CD86+ plasmacytoid DC AC	Inverse variance weighted	20	-0.0403685	0.0425843	0.343147	-0.123834	0.0430968	0.960435	0.883527	1.04404
CD86+ plasmacytoid DC AC	Simple mode	20	-0.104772	0.0944694	0.281246	-0.289932	0.0803878	0.90053	0.748314	1.08371
CD86+ plasmacytoid DC AC	Weighted mode	20	-0.104772	0.0662157	0.130088	-0.234555	0.0250106	0.90053	0.790923	1.02533
CD38 on IgD- CD38dim	MR Egger	20	0.0272603	0.0276304	0.336913	-0.0268953	0.0814159	1.02764	0.973463	1.08482
CD38 on IgD- CD38dim	Weighted median	20	0.0509914	0.0311135	0.101237	-0.00999104	0.111974	1.05231	0.990059	1.11848
CD38 on IgD- CD38dim	Inverse variance weighted	20	0.0300813	0.0225155	0.181541	-0.0140491	0.0742118	1.03054	0.986049	1.07703
CD38 on IgD- CD38dim	Simple mode	20	0.0611752	0.0536159	0.268052	-0.043912	0.166262	1.06309	0.957038	1.18088
CD38 on IgD- CD38dim	Weighted mode	20	0.0366224	0.0277115	0.202008	-0.0176921	0.090937	1.0373	0.982463	1.0952
CD25 on IgD+ CD24+	MR Egger	27	0.0505812	0.0207311	0.0221242	0.00994812	0.0912142	1.05188	1.01	1.0955
CD25 on IgD+ CD24+	Weighted median	27	0.0392943	0.0269311	0.144547	-0.0134907	0.0920793	1.04008	0.9866	1.09645
CD25 on IgD+ CD24+	Inverse variance weighted	27	0.0326337	0.0169224	0.0538006	-0.000534097	0.0658016	1.03317	0.999466	1.06801
CD25 on IgD+ CD24+	Simple mode	27	-0.0398294	0.0589187	0.505006	-0.15531	0.0756513	0.960953	0.85615	1.07859
CD25 on IgD+ CD24+	Weighted mode	27	0.0389947	0.0231316	0.103805	-0.00634326	0.0843327	1.03976	0.993677	1.08799
CD62L- DC AC	MR Egger	19	-0.00902139	0.0223578	0.69161	-0.0528427	0.0347999	0.991019	0.948529	1.03541
CD62L- DC AC	Weighted median	19	-0.0265413	0.0275525	0.335397	-0.0805441	0.0274615	0.973808	0.922614	1.02784
CD62L- DC AC	Inverse variance weighted	19	-0.0216886	0.0191068	0.256324	-0.059138	0.0157608	0.978545	0.942577	1.01589
CD62L- DC AC	Simple mode	19	-0.0579986	0.0508269	0.268783	-0.157619	0.0416222	0.943651	0.854175	1.0425
CD62L- DC AC	Weighted mode	19	-0.022262	0.0194658	0.267752	-0.060415	0.015891	0.977984	0.941374	1.01602
CD8br and CD8dim %leukocyte	MR Egger	14	0.311093	0.156428	0.0700252	0.00449389	0.617693	1.36492	1.0045	1.85464
CD8br and CD8dim %leukocyte	Weighted median	14	0.0644571	0.0813052	0.427907	-0.0949011	0.223815	1.06658	0.909463	1.25084
CD8br and CD8dim %leukocyte	Inverse variance weighted	14	0.0515179	0.0594917	0.386507	-0.0650858	0.168122	1.05287	0.936987	1.18308
CD8br and CD8dim %leukocyte	Simple mode	14	0.0224897	0.136418	0.871591	-0.24489	0.28987	1.02274	0.78279	1.33625
CD8br and CD8dim %leukocyte	Weighted mode	14	0.0491243	0.116265	0.67955	-0.178755	0.277003	1.05035	0.836311	1.31917
Naive DN (CD4-CD8-) AC	MR Egger	18	-0.0971566	0.0756764	0.217478	-0.245482	0.0511692	0.907414	0.782327	1.0525
Naive DN (CD4-CD8-) AC	Weighted median	18	-0.0704378	0.0624738	0.259541	-0.192886	0.0520108	0.931986	0.824576	1.05339
Naive DN (CD4-CD8-) AC	Inverse variance weighted	18	-0.044433	0.0463426	0.337663	-0.135265	0.0463986	0.95654	0.873485	1.04749
Naive DN (CD4-CD8-) AC	Simple mode	18	-0.00401639	0.104648	0.969832	-0.209127	0.201094	0.995992	0.811293	1.22274
Naive DN (CD4-CD8-) AC	Weighted mode	18	-0.0653245	0.0630175	0.314439	-0.188839	0.0581898	0.936763	0.82792	1.05992
CD28 on CD45RA+ CD4+	MR Egger	13	-0.00721558	0.104887	0.946388	-0.212793	0.198362	0.99281	0.808323	1.2194
CD28 on CD45RA+ CD4+	Weighted median	13	0.0119041	0.062126	0.848046	-0.109863	0.133671	1.01198	0.895957	1.14302
CD28 on CD45RA+ CD4+	Inverse variance weighted	13	-0.0326414	0.0515623	0.526702	-0.133703	0.0684206	0.967886	0.874849	1.07082
CD28 on CD45RA+ CD4+	Simple mode	13	-0.0440853	0.100554	0.668866	-0.24117	0.153	0.956872	0.785708	1.16532
CD28 on CD45RA+ CD4+	Weighted mode	13	0.0104109	0.0704058	0.884901	-0.127585	0.148406	1.01047	0.880219	1.15998
HLA DR+ CD8br %lymphocyte	MR Egger	32	0.000711412	0.0424352	0.986735	-0.0824616	0.0838844	1.00071	0.920847	1.0875
HLA DR+ CD8br %lymphocyte	Weighted median	32	0.00224851	0.0357281	0.949819	-0.0677785	0.0722755	1.00225	0.934467	1.07495
HLA DR+ CD8br %lymphocyte	Inverse variance weighted	32	-0.00468599	0.0264003	0.859118	-0.0564306	0.0470586	0.995325	0.945132	1.04818
HLA DR+ CD8br %lymphocyte	Simple mode	32	0.0130201	0.0556471	0.816542	-0.0960483	0.122089	1.01311	0.90842	1.12985
HLA DR+ CD8br %lymphocyte	Weighted mode	32	0.0178148	0.0398581	0.658014	-0.0603071	0.0959367	1.01797	0.941475	1.10069
CD14 on CD14+ CD16- monocyte	MR Egger	16	0.0830069	0.0810216	0.322975	-0.0757953	0.241809	1.08655	0.927006	1.27355
CD14 on CD14+ CD16- monocyte	Weighted median	16	0.0292077	0.0658355	0.657298	-0.0998299	0.158245	1.02964	0.904991	1.17145
CD14 on CD14+ CD16- monocyte	Inverse variance weighted	16	-0.0120584	0.0471931	0.798328	-0.104557	0.0804401	0.988014	0.900724	1.08376
CD14 on CD14+ CD16- monocyte	Simple mode	16	-0.00429886	0.101057	0.96663	-0.202371	0.193773	0.99571	0.816792	1.21382
CD14 on CD14+ CD16- monocyte	Weighted mode	16	0.0376324	0.0712064	0.604886	-0.101932	0.177197	1.03835	0.903091	1.19387
IgD- CD38br %lymphocyte	MR Egger	30	-0.04379	0.0299259	0.154527	-0.102445	0.0148648	0.957155	0.902628	1.01498
IgD- CD38br %lymphocyte	Weighted median	30	-0.0233309	0.0354391	0.51032	-0.0927915	0.0461296	0.976939	0.911384	1.04721
IgD- CD38br %lymphocyte	Inverse variance weighted	30	-0.0367164	0.0239011	0.124494	-0.0835626	0.0101298	0.963949	0.919834	1.01018
IgD- CD38br %lymphocyte	Simple mode	30	0.0413806	0.0615816	0.506926	-0.0793194	0.162081	1.04225	0.923745	1.17595
IgD- CD38br %lymphocyte	Weighted mode	30	-0.00498623	0.0348383	0.887181	-0.0732694	0.0632969	0.995026	0.92935	1.06534
NKT %lymphocyte	MR Egger	34	0.0392863	0.0428619	0.36622	-0.044723	0.123296	1.04007	0.956262	1.13122
NKT %lymphocyte	Weighted median	34	0.0307411	0.0470139	0.513194	-0.0614062	0.122888	1.03122	0.940441	1.13076
NKT %lymphocyte	Inverse variance weighted	34	0.0322448	0.0282019	0.252892	-0.023031	0.0875206	1.03277	0.977232	1.09146
NKT %lymphocyte	Simple mode	34	0.071695	0.0820859	0.388748	-0.0891932	0.232583	1.07433	0.914669	1.26186
NKT %lymphocyte	Weighted mode	34	0.0320979	0.0410999	0.440386	-0.048458	0.112654	1.03262	0.952697	1.11924
CD127 on CD45RA+ CD4+	MR Egger	20	0.00120269	0.0734665	0.987119	-0.142792	0.145197	1.0012	0.866935	1.15627
CD127 on CD45RA+ CD4+	Weighted median	20	-0.0585032	0.0545443	0.283459	-0.16541	0.0484036	0.943175	0.847546	1.04959
CD127 on CD45RA+ CD4+	Inverse variance weighted	20	-0.0347558	0.0359127	0.333152	-0.105145	0.0356331	0.965841	0.900194	1.03628
CD127 on CD45RA+ CD4+	Simple mode	20	-0.0946359	0.0925272	0.319254	-0.275989	0.0867174	0.909704	0.758821	1.09059
CD127 on CD45RA+ CD4+	Weighted mode	20	-0.0790119	0.0596456	0.200987	-0.195917	0.0378935	0.924029	0.82208	1.03862
CD33 on CD33br HLA DR+	MR Egger	24	-0.00362853	0.0272428	0.895252	-0.0570243	0.0497673	0.996378	0.944571	1.05103
CD33 on CD33br HLA DR+	Weighted median	24	-0.0125587	0.0207875	0.545746	-0.0533021	0.0281847	0.98752	0.948094	1.02859
CD33 on CD33br HLA DR+	Inverse variance weighted	24	-0.0141464	0.0172177	0.411293	-0.0478932	0.0196003	0.985953	0.953236	1.01979
CD33 on CD33br HLA DR+	Simple mode	24	0.0357996	0.0463887	0.448131	-0.0551223	0.126721	1.03645	0.946369	1.1351
CD33 on CD33br HLA DR+	Weighted mode	24	-0.00626857	0.0197736	0.75409	-0.0450247	0.0324876	0.993751	0.955974	1.03302
DN (CD4-CD8-) %leukocyte	MR Egger	20	-0.013904	0.034475	0.691473	-0.081475	0.053667	0.986192	0.921756	1.05513
DN (CD4-CD8-) %leukocyte	Weighted median	20	-0.0332551	0.0315374	0.291671	-0.0950684	0.0285583	0.967292	0.909311	1.02897
DN (CD4-CD8-) %leukocyte	Inverse variance weighted	20	-0.0242627	0.0278677	0.383951	-0.0788835	0.030358	0.976029	0.924148	1.03082
DN (CD4-CD8-) %leukocyte	Simple mode	20	0.0225069	0.0935557	0.812463	-0.160862	0.205876	1.02276	0.851409	1.2286
DN (CD4-CD8-) %leukocyte	Weighted mode	20	-0.0343769	0.0274575	0.225761	-0.0881935	0.0194397	0.966207	0.915584	1.01963
CD8 on NKT	MR Egger	18	-0.0361126	0.0810828	0.662013	-0.195035	0.12281	0.964532	0.822806	1.13067
CD8 on NKT	Weighted median	18	-0.0288147	0.0555969	0.604263	-0.137785	0.0801552	0.971596	0.871286	1.08346
CD8 on NKT	Inverse variance weighted	18	0.0180164	0.0482352	0.708767	-0.0765246	0.112557	1.01818	0.92633	1.11914
CD8 on NKT	Simple mode	18	0.105782	0.1085	0.343255	-0.106878	0.318443	1.11158	0.898635	1.37499
CD8 on NKT	Weighted mode	18	-0.0018868	0.0605698	0.975512	-0.120604	0.11683	0.998115	0.886385	1.12393
CD39+ activated Treg %activated Treg	MR Egger	7	-0.120609	0.0898418	0.237174	-0.296699	0.0554814	0.886381	0.743268	1.05705
CD39+ activated Treg %activated Treg	Weighted median	7	-0.0330921	0.0719406	0.645522	-0.174096	0.107911	0.967449	0.840217	1.11395
CD39+ activated Treg %activated Treg	Inverse variance weighted	7	-0.0660489	0.0545988	0.226389	-0.173062	0.0409647	0.936085	0.841085	1.04182
CD39+ activated Treg %activated Treg	Simple mode	7	0.00713679	0.0945592	0.942291	-0.178199	0.192473	1.00716	0.836776	1.21224
CD39+ activated Treg %activated Treg	Weighted mode	7	-0.00818254	0.0870627	0.928182	-0.178825	0.16246	0.991851	0.836252	1.1764
CD19 on IgD+ CD38br	MR Egger	21	-0.0399388	0.0439764	0.375155	-0.126133	0.046255	0.960848	0.881498	1.04734
CD19 on IgD+ CD38br	Weighted median	21	-0.0630907	0.0440598	0.152163	-0.149448	0.0232665	0.938858	0.861183	1.02354
CD19 on IgD+ CD38br	Inverse variance weighted	21	-0.0445623	0.0315686	0.158067	-0.106437	0.0173122	0.956416	0.899032	1.01746
CD19 on IgD+ CD38br	Simple mode	21	-0.0473911	0.0738006	0.528068	-0.19204	0.0972581	0.953714	0.825274	1.10214
CD19 on IgD+ CD38br	Weighted mode	21	-0.0389541	0.0421252	0.366134	-0.12152	0.0436114	0.961795	0.885574	1.04458
CD11c on monocyte	MR Egger	19	0.0664753	0.0440607	0.149731	-0.0198838	0.152834	1.06873	0.980313	1.16513
CD11c on monocyte	Weighted median	19	0.0402928	0.0376134	0.284064	-0.0334295	0.114015	1.04112	0.967123	1.12077
CD11c on monocyte	Inverse variance weighted	19	0.0264189	0.0285149	0.35419	-0.0294704	0.0823082	1.02677	0.97096	1.08579
CD11c on monocyte	Simple mode	19	0.0184303	0.0565862	0.748404	-0.0924786	0.129339	1.0186	0.911669	1.13808
CD11c on monocyte	Weighted mode	19	0.0364146	0.0371471	0.33994	-0.0363937	0.109223	1.03709	0.964261	1.11541
CD4 on CD39+ resting Treg	MR Egger	13	-0.0870285	0.046683	0.0891748	-0.178527	0.00447023	0.916651	0.836501	1.00448
CD4 on CD39+ resting Treg	Weighted median	13	-0.0849755	0.0455431	0.0620654	-0.17424	0.00428888	0.918535	0.840095	1.0043
CD4 on CD39+ resting Treg	Inverse variance weighted	13	-0.0824489	0.0341846	0.015871	-0.149451	-0.015447	0.920859	0.861181	0.984672
CD4 on CD39+ resting Treg	Simple mode	13	-0.0833394	0.0629096	0.209929	-0.206642	0.0399634	0.920039	0.813311	1.04077
CD4 on CD39+ resting Treg	Weighted mode	13	-0.0777517	0.0467364	0.122063	-0.169355	0.0138517	0.925194	0.844209	1.01395
CD11b on CD33br HLA DR+ CD14dim	MR Egger	20	0.0307294	0.0705904	0.668506	-0.107628	0.169087	1.03121	0.897962	1.18422
CD11b on CD33br HLA DR+ CD14dim	Weighted median	20	0.054969	0.0412174	0.182323	-0.025817	0.135755	1.05651	0.974513	1.1454
CD11b on CD33br HLA DR+ CD14dim	Inverse variance weighted	20	0.0107994	0.033371	0.746228	-0.0546078	0.0762066	1.01086	0.946856	1.07919
CD11b on CD33br HLA DR+ CD14dim	Simple mode	20	-0.0371325	0.0713392	0.608724	-0.176957	0.102692	0.963548	0.837816	1.10815
CD11b on CD33br HLA DR+ CD14dim	Weighted mode	20	0.0547143	0.0484286	0.272626	-0.0402058	0.149634	1.05624	0.960592	1.16141
Naive CD4+ AC	MR Egger	25	0.018795	0.0999825	0.852539	-0.177171	0.214761	1.01897	0.837637	1.23957
Naive CD4+ AC	Weighted median	25	0.00888082	0.0598421	0.882024	-0.10841	0.126171	1.00892	0.89726	1.13448
Naive CD4+ AC	Inverse variance weighted	25	0.00186561	0.0499617	0.970213	-0.0960594	0.0997906	1.00187	0.90841	1.10494
Naive CD4+ AC	Simple mode	25	0.031727	0.10825	0.771972	-0.180443	0.243897	1.03224	0.834901	1.27621
Naive CD4+ AC	Weighted mode	25	0.0569701	0.083659	0.502402	-0.107002	0.220942	1.05862	0.898524	1.24725
CD28- DN (CD4-CD8-) %DN	MR Egger	28	0.0208986	0.0446431	0.643595	-0.0666019	0.108399	1.02112	0.935568	1.11449
CD28- DN (CD4-CD8-) %DN	Weighted median	28	-0.0146517	0.0455727	0.747829	-0.103974	0.0746707	0.985455	0.901249	1.07753
CD28- DN (CD4-CD8-) %DN	Inverse variance weighted	28	0.0248803	0.0301442	0.409158	-0.0342023	0.0839629	1.02519	0.966376	1.08759
CD28- DN (CD4-CD8-) %DN	Simple mode	28	-0.00351305	0.0814278	0.965905	-0.163111	0.156085	0.996493	0.849496	1.16893
CD28- DN (CD4-CD8-) %DN	Weighted mode	28	-0.00351305	0.0415211	0.933197	-0.0848945	0.0778684	0.996493	0.918609	1.08098
CD3 on CD4 Treg	MR Egger	11	0.0334179	0.0688513	0.639015	-0.101531	0.168366	1.03398	0.903453	1.18337
CD3 on CD4 Treg	Weighted median	11	0.0490342	0.0434579	0.259187	-0.0361433	0.134212	1.05026	0.964502	1.14363
CD3 on CD4 Treg	Inverse variance weighted	11	0.0146371	0.0361471	0.685528	-0.0562113	0.0854855	1.01474	0.945339	1.08925
CD3 on CD4 Treg	Simple mode	11	0.050247	0.070176	0.490365	-0.0872979	0.187792	1.05153	0.916404	1.20658
CD3 on CD4 Treg	Weighted mode	11	0.04636	0.0431871	0.308282	-0.0382868	0.131007	1.04745	0.962437	1.13998
CX3CR1 on CD14- CD16+ monocyte	MR Egger	18	-0.015463	0.0690262	0.82558	-0.150754	0.119828	0.984656	0.860059	1.1273
CX3CR1 on CD14- CD16+ monocyte	Weighted median	18	0.00518272	0.0552152	0.925217	-0.103039	0.113405	1.0052	0.902092	1.12009
CX3CR1 on CD14- CD16+ monocyte	Inverse variance weighted	18	0.0137268	0.0411032	0.73841	-0.0668355	0.0942891	1.01382	0.935349	1.09888
CX3CR1 on CD14- CD16+ monocyte	Simple mode	18	-0.0268577	0.0890697	0.766664	-0.201434	0.147719	0.9735	0.817557	1.15919
CX3CR1 on CD14- CD16+ monocyte	Weighted mode	18	-0.0180731	0.0513068	0.728976	-0.118635	0.0824883	0.982089	0.888132	1.08599
HVEM on CM CD4+	MR Egger	17	0.0596595	0.0355057	0.113603	-0.00993164	0.129251	1.06148	0.990118	1.13798
HVEM on CM CD4+	Weighted median	17	0.022455	0.0361489	0.53448	-0.0483968	0.0933068	1.02271	0.952756	1.0978
HVEM on CM CD4+	Inverse variance weighted	17	0.0119198	0.0255838	0.641278	-0.0382244	0.0620641	1.01199	0.962497	1.06403
HVEM on CM CD4+	Simple mode	17	0.0660412	0.0671128	0.339747	-0.0654999	0.197582	1.06827	0.936599	1.21845
HVEM on CM CD4+	Weighted mode	17	0.0476679	0.0337205	0.176635	-0.0184242	0.11376	1.04882	0.981745	1.12048
CD28+ CD45RA+ CD8dim %CD8dim	MR Egger	26	0.0230121	0.0183209	0.221186	-0.0128969	0.058921	1.02328	0.987186	1.06069
CD28+ CD45RA+ CD8dim %CD8dim	Weighted median	26	0.0116419	0.0234133	0.619024	-0.0342481	0.0575319	1.01171	0.966332	1.05922
CD28+ CD45RA+ CD8dim %CD8dim	Inverse variance weighted	26	0.0112507	0.0159363	0.480198	-0.0199843	0.0424858	1.01131	0.980214	1.0434
CD28+ CD45RA+ CD8dim %CD8dim	Simple mode	26	0.0341161	0.0403949	0.406363	-0.0450578	0.11329	1.0347	0.955942	1.11996
CD28+ CD45RA+ CD8dim %CD8dim	Weighted mode	26	0.0127048	0.0181143	0.489549	-0.0227991	0.0482088	1.01279	0.977459	1.04939
CD25 on CD45RA- CD4 not Treg	MR Egger	26	-0.0119293	0.0302967	0.697243	-0.0713107	0.0474522	0.988142	0.931172	1.0486
CD25 on CD45RA- CD4 not Treg	Weighted median	26	-0.0211901	0.0313568	0.499184	-0.0826495	0.0402692	0.979033	0.920674	1.04109
CD25 on CD45RA- CD4 not Treg	Inverse variance weighted	26	-0.00911329	0.023225	0.694769	-0.0546343	0.0364077	0.990928	0.946831	1.03708
CD25 on CD45RA- CD4 not Treg	Simple mode	26	-0.0391166	0.0556927	0.48894	-0.148274	0.070041	0.961639	0.862195	1.07255
CD25 on CD45RA- CD4 not Treg	Weighted mode	26	-0.0286937	0.0273708	0.304515	-0.0823405	0.0249531	0.971714	0.920958	1.02527
IgD on IgD+ CD38- unsw mem	MR Egger	16	-0.031213	0.0567186	0.590778	-0.142381	0.0799555	0.969269	0.86729	1.08324
IgD on IgD+ CD38- unsw mem	Weighted median	16	-0.0471942	0.0381038	0.215505	-0.121878	0.0274893	0.953902	0.885257	1.02787
IgD on IgD+ CD38- unsw mem	Inverse variance weighted	16	-0.0409619	0.0286616	0.152959	-0.0971387	0.0152148	0.959866	0.90743	1.01533
IgD on IgD+ CD38- unsw mem	Simple mode	16	-0.0825515	0.0637179	0.214705	-0.207439	0.0423357	0.920764	0.812663	1.04324
IgD on IgD+ CD38- unsw mem	Weighted mode	16	-0.0464749	0.0358063	0.213908	-0.116655	0.0237055	0.954588	0.889892	1.02399
CD16+ monocyte %monocyte	MR Egger	24	0.0407268	0.0815057	0.622261	-0.119024	0.200478	1.04157	0.887786	1.22199
CD16+ monocyte %monocyte	Weighted median	24	0.0202383	0.0617312	0.743028	-0.100755	0.141232	1.02044	0.904155	1.15169
CD16+ monocyte %monocyte	Inverse variance weighted	24	0.020108	0.0438274	0.646378	-0.0657936	0.10601	1.02031	0.936324	1.11183
CD16+ monocyte %monocyte	Simple mode	24	-0.0556257	0.116942	0.638796	-0.284831	0.17358	0.945893	0.752141	1.18956
CD16+ monocyte %monocyte	Weighted mode	24	0.0995392	0.0889859	0.27486	-0.0748732	0.273952	1.10466	0.927861	1.31515
CD20- CD38- %lymphocyte	MR Egger	24	-0.0562926	0.0621871	0.37516	-0.178179	0.0655941	0.945263	0.836792	1.06779
CD20- CD38- %lymphocyte	Weighted median	24	-0.0611773	0.0507971	0.228455	-0.16074	0.0383849	0.940656	0.851514	1.03913
CD20- CD38- %lymphocyte	Inverse variance weighted	24	-0.0624356	0.0401546	0.119974	-0.141139	0.0162673	0.939474	0.868369	1.0164
CD20- CD38- %lymphocyte	Simple mode	24	-0.148112	0.0926817	0.123675	-0.329768	0.0335439	0.862334	0.71909	1.03411
CD20- CD38- %lymphocyte	Weighted mode	24	-0.0684149	0.0443332	0.136431	-0.155308	0.0184781	0.933873	0.856152	1.01865
Sw mem %B cell	MR Egger	14	-0.110623	0.0708668	0.144497	-0.249522	0.028276	0.895276	0.779173	1.02868
Sw mem %B cell	Weighted median	14	-0.0541382	0.0619258	0.381986	-0.175513	0.0672364	0.947301	0.839027	1.06955
Sw mem %B cell	Inverse variance weighted	14	-0.0304059	0.0454949	0.50392	-0.119576	0.0587642	0.970052	0.887297	1.06053
Sw mem %B cell	Simple mode	14	-0.0260843	0.0918462	0.780883	-0.206103	0.153934	0.974253	0.813749	1.16641
Sw mem %B cell	Weighted mode	14	-0.0529162	0.0665631	0.440899	-0.18338	0.0775475	0.948459	0.832452	1.08063
CD11c+ monocyte AC	MR Egger	16	-0.0469109	0.0594619	0.443313	-0.163456	0.0696345	0.954172	0.849204	1.07212
CD11c+ monocyte AC	Weighted median	16	0.00169545	0.0482851	0.971989	-0.0929433	0.0963342	1.0017	0.911245	1.10113
CD11c+ monocyte AC	Inverse variance weighted	16	0.00734199	0.0361809	0.839194	-0.0635726	0.0782566	1.00737	0.938406	1.0814
CD11c+ monocyte AC	Simple mode	16	0.0175944	0.0667711	0.795748	-0.113277	0.148466	1.01775	0.892903	1.16005
CD11c+ monocyte AC	Weighted mode	16	-0.0140181	0.0436151	0.752338	-0.0995037	0.0714675	0.98608	0.905287	1.07408
BAFF-R on IgD- CD38-	MR Egger	17	-0.00750973	0.0299686	0.805533	-0.0662481	0.0512287	0.992518	0.935899	1.05256
BAFF-R on IgD- CD38-	Weighted median	17	-0.0108618	0.0276793	0.694751	-0.0651133	0.0433896	0.989197	0.936961	1.04434
BAFF-R on IgD- CD38-	Inverse variance weighted	17	-0.00698163	0.0218131	0.748919	-0.0497354	0.0357721	0.993043	0.951481	1.03642
BAFF-R on IgD- CD38-	Simple mode	17	0.0140845	0.0377577	0.714028	-0.0599207	0.0880896	1.01418	0.941839	1.09209
BAFF-R on IgD- CD38-	Weighted mode	17	-0.0116067	0.0248707	0.647018	-0.0603533	0.0371399	0.98846	0.941432	1.03784
CD28 on CD28+ CD4+	MR Egger	25	-0.0125027	0.0343989	0.71958	-0.0799246	0.0549192	0.987575	0.923186	1.05646
CD28 on CD28+ CD4+	Weighted median	25	0.00980014	0.0356683	0.783502	-0.0601097	0.07971	1.00985	0.941661	1.08297
CD28 on CD28+ CD4+	Inverse variance weighted	25	0.0368374	0.0246886	0.135678	-0.0115522	0.085227	1.03752	0.988514	1.08896
CD28 on CD28+ CD4+	Simple mode	25	0.115457	0.0527812	0.0386841	0.0120063	0.218909	1.12239	1.01208	1.24472
CD28 on CD28+ CD4+	Weighted mode	25	0.0125584	0.0302168	0.681387	-0.0466664	0.0717833	1.01264	0.954406	1.07442
CD123 on plasmacytoid DC	MR Egger	18	0.014254	0.017763	0.434048	-0.0205614	0.0490694	1.01436	0.979649	1.05029
CD123 on plasmacytoid DC	Weighted median	18	0.0263236	0.0212075	0.214516	-0.0152431	0.0678904	1.02667	0.984873	1.07025
CD123 on plasmacytoid DC	Inverse variance weighted	18	0.0126225	0.0151918	0.406042	-0.0171534	0.0423985	1.0127	0.982993	1.04331
CD123 on plasmacytoid DC	Simple mode	18	0.0554571	0.0331651	0.112797	-0.00954647	0.120461	1.05702	0.990499	1.12802
CD123 on plasmacytoid DC	Weighted mode	18	0.0215684	0.0180624	0.248833	-0.0138338	0.0569706	1.0218	0.986261	1.05862
HLA DR+ T cell AC	MR Egger	31	-0.0374003	0.0297141	0.218188	-0.0956399	0.0208394	0.96329	0.908791	1.02106
HLA DR+ T cell AC	Weighted median	31	-0.0197417	0.0297437	0.506864	-0.0780393	0.0385559	0.980452	0.924928	1.03931
HLA DR+ T cell AC	Inverse variance weighted	31	-0.0104902	0.0206641	0.611696	-0.0509918	0.0300114	0.989565	0.950286	1.03047
HLA DR+ T cell AC	Simple mode	31	0.0116229	0.0451767	0.798723	-0.0769236	0.100169	1.01169	0.925961	1.10536
HLA DR+ T cell AC	Weighted mode	31	-0.0132009	0.0277549	0.637787	-0.0676005	0.0411987	0.986886	0.934634	1.04206
HLA DR on CD14+ CD16- monocyte	MR Egger	22	-0.0268058	0.0572418	0.64464	-0.139	0.0853881	0.97355	0.870228	1.08914
HLA DR on CD14+ CD16- monocyte	Weighted median	22	0.0255412	0.0440549	0.562078	-0.0608065	0.111889	1.02587	0.941005	1.11839
HLA DR on CD14+ CD16- monocyte	Inverse variance weighted	22	0.021672	0.0309818	0.484234	-0.0390522	0.0823963	1.02191	0.9617	1.08589
HLA DR on CD14+ CD16- monocyte	Simple mode	22	-0.0228027	0.084948	0.790986	-0.189301	0.143695	0.977455	0.827537	1.15453
HLA DR on CD14+ CD16- monocyte	Weighted mode	22	-0.00199105	0.0419129	0.96256	-0.0841404	0.0801583	0.998011	0.919302	1.08346
CD20 on IgD+ CD38-	MR Egger	25	0.0702411	0.0405986	0.0970047	-0.00933223	0.149814	1.07277	0.990711	1.16162
CD20 on IgD+ CD38-	Weighted median	25	0.0227956	0.0434983	0.600239	-0.0624612	0.108052	1.02306	0.93945	1.11411
CD20 on IgD+ CD38-	Inverse variance weighted	25	0.0436158	0.0292987	0.136576	-0.0138095	0.101041	1.04458	0.986285	1.10632
CD20 on IgD+ CD38-	Simple mode	25	-0.00421142	0.0786479	0.957739	-0.158361	0.149938	0.995797	0.853541	1.16176
CD20 on IgD+ CD38-	Weighted mode	25	0.0208368	0.040341	0.610221	-0.0582316	0.0999052	1.02106	0.943431	1.10507
CD19 on transitional	MR Egger	26	-0.0226095	0.0378163	0.555522	-0.0967295	0.0515104	0.977644	0.907802	1.05286
CD19 on transitional	Weighted median	26	0.0149893	0.0419703	0.720986	-0.0672725	0.0972512	1.0151	0.93494	1.10214
CD19 on transitional	Inverse variance weighted	26	-0.0053608	0.0276871	0.846473	-0.0596276	0.048906	0.994654	0.942115	1.05012
CD19 on transitional	Simple mode	26	0.00912657	0.0712394	0.899086	-0.130503	0.148756	1.00917	0.877654	1.16039
CD19 on transitional	Weighted mode	26	0.0208327	0.038971	0.59767	-0.0555504	0.0972159	1.02105	0.945964	1.1021
CD86 on CD62L+ myeloid DC	MR Egger	21	0.0194345	0.0437956	0.662232	-0.0664049	0.105274	1.01962	0.935752	1.11101
CD86 on CD62L+ myeloid DC	Weighted median	21	0.0381294	0.0424716	0.369313	-0.045115	0.121374	1.03887	0.955888	1.12905
CD86 on CD62L+ myeloid DC	Inverse variance weighted	21	0.0207255	0.0303391	0.494526	-0.0387392	0.0801903	1.02094	0.962002	1.08349
CD86 on CD62L+ myeloid DC	Simple mode	21	0.0175859	0.0690044	0.801439	-0.117663	0.152835	1.01774	0.888996	1.16513
CD86 on CD62L+ myeloid DC	Weighted mode	21	0.0363334	0.0391639	0.364612	-0.0404279	0.113095	1.037	0.960378	1.11974
CD33- HLA DR+ AC	MR Egger	34	-0.00559755	0.0218226	0.799205	-0.0483698	0.0371747	0.994418	0.952781	1.03787
CD33- HLA DR+ AC	Weighted median	34	-0.012244	0.0245591	0.618096	-0.0603798	0.0358919	0.987831	0.941407	1.03654
CD33- HLA DR+ AC	Inverse variance weighted	34	0.00732653	0.0166571	0.66005	-0.0253214	0.0399745	1.00735	0.974997	1.04078
CD33- HLA DR+ AC	Simple mode	34	-0.0355002	0.0424846	0.409388	-0.11877	0.0477696	0.965123	0.888012	1.04893
CD33- HLA DR+ AC	Weighted mode	34	-0.00707061	0.0274432	0.798281	-0.0608593	0.0467181	0.992954	0.940956	1.04783
CD8dim %leukocyte	MR Egger	18	-0.0139282	0.0490049	0.779887	-0.109978	0.0821213	0.986168	0.895854	1.08559
CD8dim %leukocyte	Weighted median	18	0.00542878	0.0490352	0.911845	-0.0906801	0.101538	1.00544	0.91331	1.10687
CD8dim %leukocyte	Inverse variance weighted	18	-0.00475557	0.0340602	0.888958	-0.0715136	0.0620025	0.995256	0.930984	1.06396
CD8dim %leukocyte	Simple mode	18	0.13383	0.0788651	0.107939	-0.020746	0.288405	1.1432	0.979468	1.3343
CD8dim %leukocyte	Weighted mode	18	0.016926	0.046628	0.721078	-0.0744649	0.108317	1.01707	0.92824	1.1144
IgD on IgD+ CD24+	MR Egger	27	-0.0344367	0.0432847	0.433762	-0.119275	0.0504013	0.966149	0.887564	1.05169
IgD on IgD+ CD24+	Weighted median	27	-0.0226858	0.0340463	0.505205	-0.0894165	0.0440449	0.97757	0.914465	1.04503
IgD on IgD+ CD24+	Inverse variance weighted	27	0.000601423	0.0275559	0.982587	-0.0534081	0.054611	1.0006	0.947993	1.05613
IgD on IgD+ CD24+	Simple mode	27	-0.014157	0.0605069	0.816838	-0.132751	0.104436	0.985943	0.875684	1.11008
IgD on IgD+ CD24+	Weighted mode	27	-0.0239045	0.0307217	0.443535	-0.0841189	0.03631	0.976379	0.919322	1.03698
CD16-CD56 on HLA DR+ NK	MR Egger	24	0.0261195	0.0246171	0.300187	-0.0221301	0.0743691	1.02646	0.978113	1.0772
CD16-CD56 on HLA DR+ NK	Weighted median	24	0.0129768	0.0247433	0.59996	-0.0355201	0.0614737	1.01306	0.965103	1.0634
CD16-CD56 on HLA DR+ NK	Inverse variance weighted	24	-0.00224991	0.0192763	0.907083	-0.0400314	0.0355315	0.997753	0.960759	1.03617
CD16-CD56 on HLA DR+ NK	Simple mode	24	-0.00922599	0.0454636	0.840973	-0.0983346	0.0798826	0.990816	0.906346	1.08316
CD16-CD56 on HLA DR+ NK	Weighted mode	24	0.0108849	0.0215609	0.618469	-0.0313743	0.0531442	1.01094	0.969113	1.05458
Unsw Mem %lymphocyte	MR Egger	22	0.00809611	0.120599	0.947143	-0.228279	0.244471	1.00813	0.795902	1.27695
Unsw Mem %lymphocyte	Weighted median	22	-0.0388965	0.0616748	0.528256	-0.159779	0.0819862	0.96185	0.852332	1.08544
Unsw Mem %lymphocyte	Inverse variance weighted	22	-0.027859	0.053903	0.605272	-0.133509	0.077791	0.972526	0.87502	1.0809
Unsw Mem %lymphocyte	Simple mode	22	-0.0509756	0.100696	0.617966	-0.24834	0.146388	0.950302	0.780095	1.15765
Unsw Mem %lymphocyte	Weighted mode	22	-0.0430361	0.0815966	0.603427	-0.202965	0.116893	0.957877	0.816307	1.124
Naive CD8br AC	MR Egger	28	0.0299283	0.0289678	0.311046	-0.0268486	0.0867052	1.03038	0.973509	1.09058
Naive CD8br AC	Weighted median	28	0.0212026	0.0333171	0.524524	-0.044099	0.0865042	1.02143	0.956859	1.09036
Naive CD8br AC	Inverse variance weighted	28	0.0315811	0.0248435	0.203657	-0.0171122	0.0802744	1.03209	0.983033	1.08358
Naive CD8br AC	Simple mode	28	0.0179955	0.0756951	0.81388	-0.130367	0.166358	1.01816	0.877773	1.181
Naive CD8br AC	Weighted mode	28	0.0274535	0.0270016	0.318302	-0.0254695	0.0803766	1.02783	0.974852	1.0837
FSC-A on HLA DR+ CD8br	MR Egger	15	0.0550709	0.0332146	0.121232	-0.0100298	0.120172	1.05662	0.99002	1.12769
FSC-A on HLA DR+ CD8br	Weighted median	15	0.0226885	0.030581	0.458139	-0.0372502	0.0826271	1.02295	0.963435	1.08614
FSC-A on HLA DR+ CD8br	Inverse variance weighted	15	0.0561175	0.0263709	0.0333364	0.00443052	0.107805	1.05772	1.00444	1.11383
FSC-A on HLA DR+ CD8br	Simple mode	15	0.0497355	0.0496201	0.333197	-0.04752	0.146991	1.05099	0.953591	1.15834
FSC-A on HLA DR+ CD8br	Weighted mode	15	0.0286292	0.027249	0.311217	-0.0247788	0.0820373	1.02904	0.975526	1.0855
CD11b on CD14+ monocyte	MR Egger	20	0.0590371	0.0381283	0.138933	-0.0156944	0.133769	1.06081	0.984428	1.14313
CD11b on CD14+ monocyte	Weighted median	20	0.0452889	0.0301291	0.132798	-0.0137642	0.104342	1.04633	0.98633	1.10998
CD11b on CD14+ monocyte	Inverse variance weighted	20	0.0223565	0.0254321	0.379367	-0.0274905	0.0722035	1.02261	0.972884	1.07487
CD11b on CD14+ monocyte	Simple mode	20	0.0153764	0.0536705	0.777599	-0.0898179	0.120571	1.0155	0.914098	1.12814
CD11b on CD14+ monocyte	Weighted mode	20	0.0458776	0.0249525	0.0816593	-0.00302932	0.0947846	1.04695	0.996975	1.09942
CD33 on CD33br HLA DR+ CD14-	MR Egger	22	-0.0106749	0.030659	0.731343	-0.0707666	0.0494168	0.989382	0.931679	1.05066
CD33 on CD33br HLA DR+ CD14-	Weighted median	22	-0.0132868	0.0205522	0.517962	-0.0535692	0.0269955	0.986801	0.94784	1.02736
CD33 on CD33br HLA DR+ CD14-	Inverse variance weighted	22	-0.0169448	0.0184976	0.35964	-0.0532001	0.0193106	0.983198	0.94819	1.0195
CD33 on CD33br HLA DR+ CD14-	Simple mode	22	0.0199148	0.0461984	0.670809	-0.0706341	0.110464	1.02011	0.931803	1.1168
CD33 on CD33br HLA DR+ CD14-	Weighted mode	22	-0.0117359	0.0195117	0.55396	-0.0499788	0.0265071	0.988333	0.95125	1.02686
Leukocyte AC	MR Egger	12	-0.0405752	0.0420773	0.357635	-0.123047	0.0418963	0.960237	0.884222	1.04279
Leukocyte AC	Weighted median	12	-0.0249636	0.0323354	0.440102	-0.0883409	0.0384137	0.975345	0.915449	1.03916
Leukocyte AC	Inverse variance weighted	12	-0.00853865	0.0266657	0.748808	-0.0608033	0.043726	0.991498	0.941008	1.0447
Leukocyte AC	Simple mode	12	0.00708745	0.069575	0.920695	-0.129279	0.143454	1.00711	0.878728	1.15425
Leukocyte AC	Weighted mode	12	-0.0217562	0.0281556	0.455975	-0.0769412	0.0334288	0.978479	0.925944	1.03399
Naive DN (CD4-CD8-) %T cell	MR Egger	21	0.0136986	0.0570423	0.812788	-0.0981044	0.125502	1.01379	0.906554	1.13372
Naive DN (CD4-CD8-) %T cell	Weighted median	21	0.0264358	0.0538792	0.623674	-0.0791674	0.132039	1.02679	0.923885	1.14115
Naive DN (CD4-CD8-) %T cell	Inverse variance weighted	21	0.00857711	0.0389422	0.825675	-0.0677496	0.0849039	1.00861	0.934494	1.08861
Naive DN (CD4-CD8-) %T cell	Simple mode	21	0.0234869	0.080717	0.774064	-0.134718	0.181692	1.02376	0.873962	1.19924
Naive DN (CD4-CD8-) %T cell	Weighted mode	21	0.0343666	0.0529395	0.523616	-0.0693948	0.138128	1.03496	0.932958	1.14812
CD33 on CD33dim HLA DR+ CD11b-	MR Egger	22	-0.0197006	0.0321269	0.546647	-0.0826693	0.0432681	0.980492	0.920656	1.04422
CD33 on CD33dim HLA DR+ CD11b-	Weighted median	22	-0.0152142	0.0236396	0.519842	-0.0615479	0.0311195	0.984901	0.940308	1.03161
CD33 on CD33dim HLA DR+ CD11b-	Inverse variance weighted	22	-0.0137836	0.0190638	0.469664	-0.0511486	0.0235814	0.986311	0.950137	1.02386
CD33 on CD33dim HLA DR+ CD11b-	Simple mode	22	-0.0347848	0.0540838	0.527078	-0.140789	0.0712193	0.965813	0.868673	1.07382
CD33 on CD33dim HLA DR+ CD11b-	Weighted mode	22	-0.0159164	0.0222268	0.481823	-0.059481	0.0276481	0.98421	0.942253	1.02803
BAFF-R on CD20-	MR Egger	14	-0.137296	0.0589334	0.0380927	-0.252805	-0.0217864	0.871712	0.776619	0.978449
BAFF-R on CD20-	Weighted median	14	-0.0753981	0.0597966	0.207341	-0.192599	0.0418032	0.927374	0.824812	1.04269
BAFF-R on CD20-	Inverse variance weighted	14	-0.0574505	0.0396656	0.147513	-0.135195	0.0202941	0.944169	0.873545	1.0205
BAFF-R on CD20-	Simple mode	14	0.0757817	0.104974	0.483134	-0.129967	0.281531	1.07873	0.878124	1.32516
BAFF-R on CD20-	Weighted mode	14	-0.0861209	0.0494163	0.104964	-0.182977	0.0107351	0.917483	0.832787	1.01079
NK %CD3- lymphocyte	MR Egger	27	-0.020722	0.0235081	0.386454	-0.0667979	0.025354	0.979491	0.935384	1.02568
NK %CD3- lymphocyte	Weighted median	27	-0.00595795	0.0257183	0.816801	-0.0563659	0.04445	0.99406	0.945193	1.04545
NK %CD3- lymphocyte	Inverse variance weighted	27	-0.0101992	0.0180076	0.571135	-0.0454941	0.0250958	0.989853	0.955525	1.02541
NK %CD3- lymphocyte	Simple mode	27	-0.00639023	0.0410241	0.877419	-0.0867974	0.074017	0.99363	0.916863	1.07683
NK %CD3- lymphocyte	Weighted mode	27	-0.00408017	0.0225221	0.857644	-0.0482234	0.0400631	0.995928	0.952921	1.04088
CD11b on CD66b++ myeloid cell	MR Egger	18	-0.0483901	0.0581944	0.417915	-0.162451	0.065671	0.952762	0.850058	1.06788
CD11b on CD66b++ myeloid cell	Weighted median	18	-0.0241168	0.0419817	0.565656	-0.106401	0.0581672	0.976172	0.899064	1.05989
CD11b on CD66b++ myeloid cell	Inverse variance weighted	18	0.0156763	0.0347935	0.652311	-0.0525189	0.0838716	1.0158	0.948836	1.08749
CD11b on CD66b++ myeloid cell	Simple mode	18	0.0904611	0.0680668	0.201409	-0.0429498	0.223872	1.09468	0.957959	1.25091
CD11b on CD66b++ myeloid cell	Weighted mode	18	-0.0227356	0.043464	0.607662	-0.107925	0.0624537	0.977521	0.897695	1.06445
SSC-A on NK	MR Egger	22	-0.0143933	0.0568341	0.80266	-0.125788	0.0970015	0.98571	0.881802	1.10186
SSC-A on NK	Weighted median	22	0.00678302	0.0472527	0.885858	-0.0858323	0.0993983	1.00681	0.917748	1.10451
SSC-A on NK	Inverse variance weighted	22	-0.00110955	0.033189	0.973331	-0.0661599	0.0639408	0.998891	0.935981	1.06603
SSC-A on NK	Simple mode	22	-0.00458106	0.0670702	0.946191	-0.136039	0.126876	0.995429	0.872809	1.13528
SSC-A on NK	Weighted mode	22	0.00167724	0.0484335	0.972702	-0.0932525	0.096607	1.00168	0.910963	1.10143
CD11c+ CD62L- monocyte %monocyte	MR Egger	16	-0.0335209	0.094152	0.727126	-0.218059	0.151017	0.967035	0.804078	1.16302
CD11c+ CD62L- monocyte %monocyte	Weighted median	16	0.0466308	0.0673337	0.488602	-0.0853432	0.178605	1.04774	0.918197	1.19555
CD11c+ CD62L- monocyte %monocyte	Inverse variance weighted	16	0.0411808	0.0472773	0.383727	-0.0514826	0.133844	1.04204	0.94982	1.14321
CD11c+ CD62L- monocyte %monocyte	Simple mode	16	0.183136	0.122838	0.156722	-0.057626	0.423899	1.20098	0.944003	1.52791
CD11c+ CD62L- monocyte %monocyte	Weighted mode	16	0.0848443	0.0995412	0.407421	-0.110256	0.279945	1.08855	0.895604	1.32306
CD62L- DC %DC	MR Egger	22	0.0390973	0.0341479	0.265751	-0.0278326	0.106027	1.03987	0.972551	1.11185
CD62L- DC %DC	Weighted median	22	-0.0167823	0.0357297	0.638567	-0.0868125	0.0532478	0.983358	0.916849	1.05469
CD62L- DC %DC	Inverse variance weighted	22	-0.0262593	0.0250458	0.294431	-0.075349	0.0228305	0.974083	0.92742	1.02309
CD62L- DC %DC	Simple mode	22	0.00626625	0.0485153	0.89846	-0.0888237	0.101356	1.00629	0.915007	1.10667
CD62L- DC %DC	Weighted mode	22	-0.0203805	0.0292522	0.49362	-0.0777148	0.0369537	0.979826	0.925228	1.03765
CD45 on CD33br HLA DR+	MR Egger	16	0.0168318	0.0275542	0.551079	-0.0371743	0.070838	1.01697	0.963508	1.07341
CD45 on CD33br HLA DR+	Weighted median	16	0.0268938	0.0303543	0.375619	-0.0326006	0.0863881	1.02726	0.967925	1.09023
CD45 on CD33br HLA DR+	Inverse variance weighted	16	0.029968	0.0215424	0.164189	-0.012255	0.0721911	1.03042	0.98782	1.07486
CD45 on CD33br HLA DR+	Simple mode	16	0.0379775	0.0543494	0.495391	-0.0685473	0.144502	1.03871	0.933749	1.15546
CD45 on CD33br HLA DR+	Weighted mode	16	0.0250612	0.0241926	0.31666	-0.0223563	0.0724787	1.02538	0.977892	1.07517
HLA DR+ NK %CD3- lymphocyte	MR Egger	23	0.0418694	0.057472	0.474343	-0.0707756	0.154514	1.04276	0.931671	1.16709
HLA DR+ NK %CD3- lymphocyte	Weighted median	23	0.0438644	0.0459696	0.33998	-0.046236	0.133965	1.04484	0.954817	1.14335
HLA DR+ NK %CD3- lymphocyte	Inverse variance weighted	23	0.0152122	0.0340395	0.654949	-0.0515052	0.0819296	1.01533	0.949799	1.08538
HLA DR+ NK %CD3- lymphocyte	Simple mode	23	-0.0818776	0.0773255	0.301147	-0.233436	0.0696804	0.921385	0.791809	1.07217
HLA DR+ NK %CD3- lymphocyte	Weighted mode	23	0.04101	0.0497851	0.418927	-0.0565687	0.138589	1.04186	0.945002	1.14865
CD14- CD16- AC	MR Egger	24	-0.01555	0.0199295	0.443558	-0.0546118	0.0235118	0.98457	0.946853	1.02379
CD14- CD16- AC	Weighted median	24	-0.0336879	0.0245566	0.170111	-0.0818187	0.014443	0.966873	0.921439	1.01455
CD14- CD16- AC	Inverse variance weighted	24	-0.033717	0.0185069	0.068476	-0.0699905	0.00255652	0.966845	0.932403	1.00256
CD14- CD16- AC	Simple mode	24	0.0144574	0.0507412	0.778251	-0.0849953	0.11391	1.01456	0.918517	1.12065
CD14- CD16- AC	Weighted mode	24	-0.0237316	0.0198603	0.244293	-0.0626579	0.0151946	0.976548	0.939265	1.01531
IgD- CD24- AC	MR Egger	18	0.0350873	0.0687497	0.616766	-0.0996621	0.169837	1.03571	0.905143	1.18511
IgD- CD24- AC	Weighted median	18	0.0788655	0.0563424	0.161587	-0.0315657	0.189297	1.08206	0.968927	1.2084
IgD- CD24- AC	Inverse variance weighted	18	0.0258173	0.041957	0.538337	-0.0564183	0.108053	1.02615	0.945144	1.11411
IgD- CD24- AC	Simple mode	18	0.101939	0.0842958	0.243099	-0.0632811	0.267159	1.10732	0.93868	1.30625
IgD- CD24- AC	Weighted mode	18	0.0809044	0.0610564	0.202681	-0.0387662	0.200575	1.08427	0.961976	1.22211
CD24 on IgD- CD38-	MR Egger	29	-0.0155914	0.0272746	0.572291	-0.0690495	0.0378668	0.98453	0.93328	1.03859
CD24 on IgD- CD38-	Weighted median	29	0.0314313	0.0302732	0.299153	-0.0279043	0.0907668	1.03193	0.972481	1.09501
CD24 on IgD- CD38-	Inverse variance weighted	29	0.0258471	0.0205631	0.208766	-0.0144566	0.0661509	1.02618	0.985647	1.06839
CD24 on IgD- CD38-	Simple mode	29	0.0617216	0.0579918	0.296278	-0.0519423	0.175386	1.06367	0.949384	1.19171
CD24 on IgD- CD38-	Weighted mode	29	0.0239639	0.0251759	0.349314	-0.0253809	0.0733087	1.02425	0.974938	1.07606
CD25hi AC	MR Egger	23	-0.0261349	0.0406381	0.527111	-0.105786	0.0535158	0.974204	0.899617	1.05497
CD25hi AC	Weighted median	23	-0.027389	0.0360108	0.446909	-0.0979702	0.0431922	0.972983	0.906676	1.04414
CD25hi AC	Inverse variance weighted	23	-0.0114664	0.0288604	0.691141	-0.0680327	0.0450999	0.988599	0.93423	1.04613
CD25hi AC	Simple mode	23	-0.0468882	0.0730669	0.527688	-0.190099	0.0963229	0.954194	0.826877	1.10111
CD25hi AC	Weighted mode	23	-0.0341761	0.0300585	0.267778	-0.0930908	0.0247386	0.966401	0.911111	1.02505
Plasmacytoid DC AC	MR Egger	30	-0.0141276	0.0247926	0.573337	-0.0627211	0.0344659	0.985972	0.939205	1.03507
Plasmacytoid DC AC	Weighted median	30	-0.0392563	0.0279225	0.159753	-0.0939844	0.0154718	0.961504	0.910297	1.01559
Plasmacytoid DC AC	Inverse variance weighted	30	-0.0134636	0.0189319	0.476984	-0.0505701	0.0236428	0.986627	0.950687	1.02392
Plasmacytoid DC AC	Simple mode	30	-0.0449547	0.0415622	0.288332	-0.126417	0.0365072	0.956041	0.881248	1.03718
Plasmacytoid DC AC	Weighted mode	30	-0.0313088	0.0251664	0.223436	-0.0806349	0.0180174	0.969176	0.92253	1.01818
FSC-A on HLA DR+ CD4+	MR Egger	17	-0.0101242	0.0400222	0.803729	-0.0885678	0.0683193	0.989927	0.915241	1.07071
FSC-A on HLA DR+ CD4+	Weighted median	17	0.0306419	0.0419319	0.464929	-0.0515446	0.112828	1.03112	0.949761	1.11944
FSC-A on HLA DR+ CD4+	Inverse variance weighted	17	0.0224905	0.0312185	0.471264	-0.0386977	0.0836788	1.02275	0.962041	1.08728
FSC-A on HLA DR+ CD4+	Simple mode	17	0.0198414	0.0797531	0.806692	-0.136475	0.176158	1.02004	0.872428	1.19263
FSC-A on HLA DR+ CD4+	Weighted mode	17	0.025694	0.0417438	0.546871	-0.0561239	0.107512	1.02603	0.945422	1.1135
CD28- CD25++ CD8br %CD8br	MR Egger	25	-0.0390771	0.061146	0.529086	-0.158923	0.0807691	0.961677	0.853062	1.08412
CD28- CD25++ CD8br %CD8br	Weighted median	25	-0.0497843	0.0565444	0.378618	-0.160611	0.0610428	0.951435	0.851623	1.06294
CD28- CD25++ CD8br %CD8br	Inverse variance weighted	25	-0.0339634	0.0386203	0.379175	-0.109659	0.0417325	0.966607	0.896139	1.04262
CD28- CD25++ CD8br %CD8br	Simple mode	25	-0.109625	0.105034	0.307016	-0.315491	0.0962404	0.89617	0.72943	1.10102
CD28- CD25++ CD8br %CD8br	Weighted mode	25	-0.0754427	0.066666	0.268962	-0.206108	0.0552226	0.927333	0.813745	1.05678
IgD- CD38dim %lymphocyte	MR Egger	23	-0.0452126	0.0313585	0.164108	-0.106675	0.0162501	0.955794	0.898817	1.01638
IgD- CD38dim %lymphocyte	Weighted median	23	-0.0217395	0.0364326	0.550706	-0.0931474	0.0496685	0.978495	0.911059	1.05092
IgD- CD38dim %lymphocyte	Inverse variance weighted	23	-0.0428779	0.0248648	0.0846282	-0.091613	0.00585712	0.958028	0.912458	1.00587
IgD- CD38dim %lymphocyte	Simple mode	23	-0.0223753	0.0584443	0.705506	-0.136926	0.0921756	0.977873	0.872035	1.09656
IgD- CD38dim %lymphocyte	Weighted mode	23	-0.0380721	0.0322829	0.250864	-0.101347	0.0252023	0.962644	0.90362	1.02552
CD127- CD8br AC	MR Egger	15	-0.00389038	0.080458	0.96217	-0.161588	0.153807	0.996117	0.850792	1.16627
CD127- CD8br AC	Weighted median	15	-0.011166	0.0563163	0.842831	-0.121546	0.0992139	0.988896	0.88555	1.1043
CD127- CD8br AC	Inverse variance weighted	15	-0.00498382	0.0405411	0.90216	-0.0844444	0.0744767	0.995029	0.919023	1.07732
CD127- CD8br AC	Simple mode	15	-0.0259821	0.0846183	0.763325	-0.191834	0.13987	0.974353	0.825444	1.15012
CD127- CD8br AC	Weighted mode	15	-0.00897746	0.0539825	0.870296	-0.114783	0.0968282	0.991063	0.89156	1.10167
CD33br HLA DR+ CD14dim %CD33br HLA DR+	MR Egger	23	0.0287667	0.0462482	0.540632	-0.0618798	0.119413	1.02918	0.939996	1.12684
CD33br HLA DR+ CD14dim %CD33br HLA DR+	Weighted median	23	0.0100181	0.0406654	0.805407	-0.069686	0.0897222	1.01007	0.932687	1.09387
CD33br HLA DR+ CD14dim %CD33br HLA DR+	Inverse variance weighted	23	0.00727216	0.029119	0.802789	-0.049801	0.0643454	1.0073	0.951419	1.06646
CD33br HLA DR+ CD14dim %CD33br HLA DR+	Simple mode	23	-0.0649247	0.0785046	0.417108	-0.218794	0.0889444	0.937138	0.803487	1.09302
CD33br HLA DR+ CD14dim %CD33br HLA DR+	Weighted mode	23	0.0266202	0.0470851	0.577547	-0.0656666	0.118907	1.02698	0.936443	1.12627
Unsw mem AC	MR Egger	20	-0.0277435	0.129711	0.833039	-0.281977	0.22649	0.972638	0.754291	1.25419
Unsw mem AC	Weighted median	20	-0.0313215	0.0662224	0.636231	-0.161117	0.0984743	0.969164	0.851192	1.10349
Unsw mem AC	Inverse variance weighted	20	-0.0540232	0.0540894	0.317903	-0.160039	0.0519921	0.94741	0.852111	1.05337
Unsw mem AC	Simple mode	20	-0.0434179	0.0921244	0.642796	-0.223982	0.137146	0.957511	0.79933	1.147
Unsw mem AC	Weighted mode	20	-0.00830098	0.0809115	0.919361	-0.166888	0.150286	0.991733	0.846295	1.16217
CD14- CD16+ monocyte %monocyte	MR Egger	22	0.0289337	0.054318	0.60013	-0.0775297	0.135397	1.02936	0.9254	1.14499
CD14- CD16+ monocyte %monocyte	Weighted median	22	-0.0139664	0.0533418	0.793454	-0.118516	0.0905835	0.986131	0.888237	1.09481
CD14- CD16+ monocyte %monocyte	Inverse variance weighted	22	0.00457486	0.0375084	0.902924	-0.0689416	0.0780913	1.00459	0.933381	1.08122
CD14- CD16+ monocyte %monocyte	Simple mode	22	-0.0631105	0.0857301	0.469781	-0.231142	0.104921	0.93884	0.793627	1.11062
CD14- CD16+ monocyte %monocyte	Weighted mode	22	-0.0219269	0.0667677	0.745857	-0.152792	0.108938	0.978312	0.858309	1.11509
CD64 on CD14+ CD16+ monocyte	MR Egger	12	0.0613343	0.160627	0.710566	-0.253494	0.376162	1.06325	0.776085	1.45668
CD64 on CD14+ CD16+ monocyte	Weighted median	12	0.0172626	0.0929706	0.852697	-0.16496	0.199485	1.01741	0.847928	1.22077
CD64 on CD14+ CD16+ monocyte	Inverse variance weighted	12	0.0631219	0.066975	0.345952	-0.0681491	0.194393	1.06516	0.934121	1.21457
CD64 on CD14+ CD16+ monocyte	Simple mode	12	0.0510362	0.130956	0.704184	-0.205638	0.307711	1.05236	0.814128	1.36031
CD64 on CD14+ CD16+ monocyte	Weighted mode	12	0.018244	0.11379	0.875527	-0.204784	0.241273	1.01841	0.814823	1.27287
CD33 on Gr MDSC	MR Egger	20	-0.0304738	0.0389359	0.444	-0.106788	0.0458406	0.969986	0.898716	1.04691
CD33 on Gr MDSC	Weighted median	20	-0.0241725	0.0290248	0.404945	-0.0810612	0.0327161	0.976117	0.922137	1.03326
CD33 on Gr MDSC	Inverse variance weighted	20	0.000451638	0.0208091	0.982684	-0.0403342	0.0412375	1.00045	0.960468	1.0421
CD33 on Gr MDSC	Simple mode	20	-0.00692736	0.0559837	0.902822	-0.116655	0.102801	0.993097	0.889892	1.10827
CD33 on Gr MDSC	Weighted mode	20	-0.0194727	0.0301575	0.526195	-0.0785813	0.0396359	0.980716	0.924427	1.04043
Naive-mature B cell %B cell	MR Egger	27	0.0300119	0.0330098	0.371937	-0.0346874	0.0947111	1.03047	0.965907	1.09934
Naive-mature B cell %B cell	Weighted median	27	0.0712889	0.0341475	0.0368274	0.00435968	0.138218	1.07389	1.00437	1.14823
Naive-mature B cell %B cell	Inverse variance weighted	27	0.0363363	0.0239705	0.12955	-0.0106458	0.0833185	1.037	0.989411	1.08689
Naive-mature B cell %B cell	Simple mode	27	0.0871511	0.0548724	0.124318	-0.0203987	0.194701	1.09106	0.979808	1.21495
Naive-mature B cell %B cell	Weighted mode	27	0.0563934	0.0331561	0.100904	-0.00859255	0.121379	1.05801	0.991444	1.12905
CD45RA- CD4+ %CD4+	MR Egger	29	-0.0450359	0.0540973	0.412431	-0.151067	0.0609949	0.955963	0.85979	1.06289
CD45RA- CD4+ %CD4+	Weighted median	29	0.0356863	0.0461249	0.439115	-0.0547185	0.126091	1.03633	0.946752	1.13439
CD45RA- CD4+ %CD4+	Inverse variance weighted	29	-0.0239799	0.0361914	0.507596	-0.094915	0.0469552	0.976305	0.90945	1.04808
CD45RA- CD4+ %CD4+	Simple mode	29	-0.020199	0.104593	0.848258	-0.225201	0.184803	0.980004	0.798356	1.20298
CD45RA- CD4+ %CD4+	Weighted mode	29	0.0114679	0.04235	0.788541	-0.0715382	0.0944739	1.01153	0.930961	1.09908
SSC-A on monocyte	MR Egger	22	0.00254455	0.0458837	0.956325	-0.0873875	0.0924766	1.00255	0.916322	1.09689
SSC-A on monocyte	Weighted median	22	-0.0233835	0.0377825	0.535984	-0.0974373	0.0506703	0.976888	0.907159	1.05198
SSC-A on monocyte	Inverse variance weighted	22	-0.0121318	0.0269839	0.653002	-0.0650203	0.0407567	0.987941	0.937048	1.0416
SSC-A on monocyte	Simple mode	22	-0.0247009	0.0594542	0.682018	-0.141231	0.0918293	0.975602	0.868289	1.09618
SSC-A on monocyte	Weighted mode	22	-0.0269263	0.0378038	0.48414	-0.101022	0.0471691	0.973433	0.903913	1.0483
CD3 on CD28+ CD45RA+ CD8br	MR Egger	24	0.035298	0.0544652	0.523637	-0.0714537	0.14205	1.03593	0.931039	1.15263
CD3 on CD28+ CD45RA+ CD8br	Weighted median	24	0.0339738	0.0382623	0.374584	-0.0410202	0.108968	1.03456	0.95981	1.11513
CD3 on CD28+ CD45RA+ CD8br	Inverse variance weighted	24	-0.0130085	0.028145	0.643942	-0.0681726	0.0421557	0.987076	0.934099	1.04306
CD3 on CD28+ CD45RA+ CD8br	Simple mode	24	0.011655	0.0566507	0.838808	-0.0993804	0.12269	1.01172	0.905398	1.13053
CD3 on CD28+ CD45RA+ CD8br	Weighted mode	24	0.0258389	0.0379334	0.502568	-0.0485106	0.100188	1.02618	0.952647	1.10538
CD14 on Mo MDSC	MR Egger	24	0.0243787	0.028658	0.404112	-0.0317909	0.0805484	1.02468	0.968709	1.08388
CD14 on Mo MDSC	Weighted median	24	0.00152943	0.027713	0.955989	-0.052788	0.0558469	1.00153	0.948581	1.05744
CD14 on Mo MDSC	Inverse variance weighted	24	-0.0244379	0.0203295	0.229329	-0.0642838	0.015408	0.975858	0.937739	1.01553
CD14 on Mo MDSC	Simple mode	24	-0.0946954	0.064136	0.153377	-0.220402	0.0310112	0.90965	0.802196	1.0315
CD14 on Mo MDSC	Weighted mode	24	-0.0040726	0.0296729	0.892027	-0.0622314	0.0540862	0.995936	0.939665	1.05558
HVEM on EM CD8br	MR Egger	18	-0.0571142	0.0474471	0.246196	-0.15011	0.0358821	0.944486	0.860613	1.03653
HVEM on EM CD8br	Weighted median	18	-0.0634908	0.0383074	0.0974379	-0.138573	0.0115917	0.938483	0.870599	1.01166
HVEM on EM CD8br	Inverse variance weighted	18	-0.0599416	0.0261958	0.0221248	-0.111285	-0.00859795	0.941819	0.894683	0.991439
HVEM on EM CD8br	Simple mode	18	-0.00309457	0.0618495	0.960679	-0.12432	0.118131	0.99691	0.883098	1.12539
HVEM on EM CD8br	Weighted mode	18	-0.0269489	0.0464503	0.569414	-0.117992	0.0640938	0.973411	0.888704	1.06619
CD28 on CD4+	MR Egger	26	0.0434077	0.0390257	0.277034	-0.0330827	0.119898	1.04436	0.967459	1.12738
CD28 on CD4+	Weighted median	26	0.0333186	0.0343776	0.332448	-0.0340615	0.100699	1.03388	0.966512	1.10594
CD28 on CD4+	Inverse variance weighted	26	0.0391795	0.0258457	0.129544	-0.011478	0.0898371	1.03996	0.988588	1.094
CD28 on CD4+	Simple mode	26	-0.00779828	0.0545643	0.8875	-0.114744	0.0991477	0.992232	0.891594	1.10423
CD28 on CD4+	Weighted mode	26	0.0255226	0.0402108	0.531378	-0.0532906	0.104336	1.02585	0.948104	1.10997
CD33 on Mo MDSC	MR Egger	21	-0.00597144	0.0283838	0.835609	-0.0616037	0.0496608	0.994046	0.940255	1.05091
CD33 on Mo MDSC	Weighted median	21	-0.014831	0.0226259	0.512155	-0.0591777	0.0295158	0.985278	0.942539	1.02996
CD33 on Mo MDSC	Inverse variance weighted	21	-0.010413	0.0185536	0.574632	-0.046778	0.0259519	0.989641	0.954299	1.02629
CD33 on Mo MDSC	Simple mode	21	-0.0277389	0.0521608	0.600725	-0.129974	0.0744962	0.972642	0.878118	1.07734
CD33 on Mo MDSC	Weighted mode	21	-0.0178901	0.020802	0.399969	-0.058662	0.0228817	0.982269	0.943025	1.02315
CD28- CD127- CD25++ CD8br AC	MR Egger	29	0.0265296	0.0272267	0.338509	-0.0268347	0.0798938	1.02688	0.973522	1.08317
CD28- CD127- CD25++ CD8br AC	Weighted median	29	-0.00339181	0.0333623	0.919022	-0.068782	0.0619983	0.996614	0.93353	1.06396
CD28- CD127- CD25++ CD8br AC	Inverse variance weighted	29	0.0285334	0.0214964	0.184391	-0.0135995	0.0706664	1.02894	0.986493	1.07322
CD28- CD127- CD25++ CD8br AC	Simple mode	29	0.0474851	0.0609002	0.442097	-0.0718793	0.166849	1.04863	0.930643	1.18158
CD28- CD127- CD25++ CD8br AC	Weighted mode	29	0.0292077	0.0268985	0.286807	-0.0235134	0.0819288	1.02964	0.976761	1.08538
CD45 on CD33- HLA DR-	MR Egger	14	-0.0113729	0.0993851	0.910787	-0.206168	0.183422	0.988692	0.813697	1.20132
CD45 on CD33- HLA DR-	Weighted median	14	-0.0703029	0.0574132	0.22076	-0.182833	0.0422269	0.932111	0.832907	1.04313
CD45 on CD33- HLA DR-	Inverse variance weighted	14	-0.0587256	0.0472406	0.213825	-0.151317	0.0338659	0.942966	0.859575	1.03445
CD45 on CD33- HLA DR-	Simple mode	14	0.00330341	0.0848725	0.969544	-0.163047	0.169653	1.00331	0.849552	1.18489
CD45 on CD33- HLA DR-	Weighted mode	14	-0.0776523	0.0761633	0.326542	-0.226932	0.0716277	0.925286	0.796975	1.07426
CD4 on CD45RA+ CD4+	MR Egger	27	0.00535749	0.0806741	0.94758	-0.152764	0.163479	1.00537	0.858332	1.1776
CD4 on CD45RA+ CD4+	Weighted median	27	0.0147274	0.0506639	0.771289	-0.0845739	0.114029	1.01484	0.918904	1.12078
CD4 on CD45RA+ CD4+	Inverse variance weighted	27	0.0193168	0.0397848	0.627298	-0.0586613	0.097295	1.0195	0.943026	1.10219
CD4 on CD45RA+ CD4+	Simple mode	27	-0.0675286	0.0821934	0.418785	-0.228628	0.0935704	0.934701	0.795625	1.09809
CD4 on CD45RA+ CD4+	Weighted mode	27	0.0170394	0.0598703	0.778202	-0.100306	0.134385	1.01719	0.90456	1.14383
CD45 on CD14+ monocyte	MR Egger	16	-0.126411	0.0557631	0.0397624	-0.235707	-0.0171157	0.881252	0.790012	0.98303
CD45 on CD14+ monocyte	Weighted median	16	-0.0949371	0.0505146	0.0601901	-0.193946	0.00407154	0.90943	0.823703	1.00408
CD45 on CD14+ monocyte	Inverse variance weighted	16	-0.0540136	0.0384072	0.159623	-0.129292	0.0212646	0.947419	0.878718	1.02149
CD45 on CD14+ monocyte	Simple mode	16	-0.0239604	0.0795166	0.767303	-0.179813	0.131892	0.976324	0.835426	1.14099
CD45 on CD14+ monocyte	Weighted mode	16	-0.08816	0.0512461	0.10593	-0.188602	0.0122822	0.915614	0.828116	1.01236
CD19 on IgD+ CD24-	MR Egger	26	0.0127592	0.0194111	0.517233	-0.0252865	0.0508049	1.01284	0.975031	1.05212
CD19 on IgD+ CD24-	Weighted median	26	0.0345322	0.0224907	0.124686	-0.00954956	0.0786139	1.03514	0.990496	1.08179
CD19 on IgD+ CD24-	Inverse variance weighted	26	0.0188684	0.0165325	0.25375	-0.0135354	0.0512721	1.01905	0.986556	1.05261
CD19 on IgD+ CD24-	Simple mode	26	0.0223497	0.0509399	0.664613	-0.0774925	0.122192	1.0226	0.925434	1.12997
CD19 on IgD+ CD24-	Weighted mode	26	0.0188615	0.0189596	0.329352	-0.0182992	0.0560223	1.01904	0.981867	1.05762
EM DN (CD4-CD8-) AC	MR Egger	21	0.107865	0.0844179	0.216727	-0.0575936	0.273324	1.1139	0.944033	1.31433
EM DN (CD4-CD8-) AC	Weighted median	21	-0.0397717	0.0633328	0.530018	-0.163904	0.0843606	0.961009	0.848824	1.08802
EM DN (CD4-CD8-) AC	Inverse variance weighted	21	-0.0665487	0.0451224	0.140254	-0.154989	0.0218913	0.935617	0.856425	1.02213
EM DN (CD4-CD8-) AC	Simple mode	21	-0.0450045	0.113189	0.695134	-0.266856	0.176846	0.955993	0.765784	1.19345
EM DN (CD4-CD8-) AC	Weighted mode	21	0.0044976	0.0859768	0.958799	-0.164017	0.173012	1.00451	0.848728	1.18888
CD127 on CD28- CD8br	MR Egger	19	-0.0381991	0.0544023	0.492083	-0.144828	0.0684295	0.962521	0.865171	1.07083
CD127 on CD28- CD8br	Weighted median	19	-0.0446504	0.0474096	0.346295	-0.137573	0.0482724	0.956332	0.871471	1.04946
CD127 on CD28- CD8br	Inverse variance weighted	19	-0.0746946	0.0337346	0.026816	-0.140814	-0.00857486	0.928027	0.868651	0.991462
CD127 on CD28- CD8br	Simple mode	19	-0.0449231	0.0735491	0.548974	-0.189079	0.0992332	0.956071	0.827721	1.10432
CD127 on CD28- CD8br	Weighted mode	19	-0.0504014	0.0454242	0.281789	-0.139433	0.0386301	0.950848	0.869851	1.03939
HLA DR on CD14+ monocyte	MR Egger	21	-0.0241321	0.0628158	0.705117	-0.147251	0.0989868	0.976157	0.863077	1.10405
HLA DR on CD14+ monocyte	Weighted median	21	0.0267509	0.0431276	0.535078	-0.0577792	0.111281	1.02711	0.943858	1.11771
HLA DR on CD14+ monocyte	Inverse variance weighted	21	0.0313029	0.0337356	0.353466	-0.034819	0.0974247	1.0318	0.96578	1.10233
HLA DR on CD14+ monocyte	Simple mode	21	0.00219558	0.0901582	0.980813	-0.174515	0.178906	1.0022	0.839865	1.19591
HLA DR on CD14+ monocyte	Weighted mode	21	-0.00118455	0.0431124	0.978353	-0.0856849	0.0833158	0.998816	0.917883	1.08688
CD25 on CD4 Treg	MR Egger	21	-0.00418169	0.0230094	0.857713	-0.0492801	0.0409167	0.995827	0.951914	1.04177
CD25 on CD4 Treg	Weighted median	21	-0.0108425	0.0234088	0.643235	-0.0567238	0.0350388	0.989216	0.944855	1.03566
CD25 on CD4 Treg	Inverse variance weighted	21	0.00364806	0.0195126	0.851693	-0.0345966	0.0418928	1.00365	0.965995	1.04278
CD25 on CD4 Treg	Simple mode	21	0.0802934	0.0492318	0.118554	-0.0162009	0.176788	1.0836	0.98393	1.19338
CD25 on CD4 Treg	Weighted mode	21	-0.00782576	0.0200637	0.700625	-0.0471506	0.0314991	0.992205	0.953944	1.032
HLA DR on HLA DR+ CD4+	MR Egger	20	0.0141275	0.0835846	0.867666	-0.149698	0.177953	1.01423	0.860968	1.19477
HLA DR on HLA DR+ CD4+	Weighted median	20	-0.0263035	0.058931	0.655349	-0.141808	0.0892013	0.974039	0.867788	1.0933
HLA DR on HLA DR+ CD4+	Inverse variance weighted	20	-0.022604	0.0405273	0.577016	-0.102038	0.0568294	0.97765	0.902996	1.05848
HLA DR on HLA DR+ CD4+	Simple mode	20	0.0138492	0.0919632	0.881882	-0.166399	0.194097	1.01395	0.846709	1.21421
HLA DR on HLA DR+ CD4+	Weighted mode	20	-0.0630103	0.0737388	0.403471	-0.207538	0.0815178	0.938934	0.812582	1.08493
CD19 on PB/PC	MR Egger	22	-0.000901448	0.0838047	0.991524	-0.165159	0.163356	0.999099	0.847759	1.17746
CD19 on PB/PC	Weighted median	22	0.166679	0.0677298	0.0138573	0.0339286	0.299429	1.18137	1.03451	1.34909
CD19 on PB/PC	Inverse variance weighted	22	0.0673721	0.0458778	0.141965	-0.0225483	0.157293	1.06969	0.977704	1.17034
CD19 on PB/PC	Simple mode	22	0.191004	0.106846	0.0882723	-0.0184136	0.400421	1.21046	0.981755	1.49245
CD19 on PB/PC	Weighted mode	22	0.17259	0.0842924	0.0533205	0.00737731	0.337803	1.18838	1.0074	1.40186
HLA DR on CD33dim HLA DR+ CD11b+	MR Egger	23	-0.0071348	0.0268232	0.792838	-0.0597083	0.0454387	0.992891	0.942039	1.04649
HLA DR on CD33dim HLA DR+ CD11b+	Weighted median	23	-0.01618	0.0259748	0.533342	-0.0670906	0.0347306	0.98395	0.93511	1.03534
HLA DR on CD33dim HLA DR+ CD11b+	Inverse variance weighted	23	-0.00445368	0.0181889	0.806567	-0.040104	0.0311966	0.995556	0.96069	1.03169
HLA DR on CD33dim HLA DR+ CD11b+	Simple mode	23	-0.000490785	0.0359304	0.989225	-0.0709144	0.0699329	0.999509	0.931542	1.07244
HLA DR on CD33dim HLA DR+ CD11b+	Weighted mode	23	-0.0167961	0.0256234	0.518944	-0.067018	0.0334258	0.983344	0.935178	1.03399
CD45RA- CD4+ AC	MR Egger	16	0.01706	0.02375	0.484378	-0.02949	0.0636101	1.01721	0.970941	1.06568
CD45RA- CD4+ AC	Weighted median	16	0.00766196	0.0243527	0.753046	-0.0400693	0.0553932	1.00769	0.960723	1.05696
CD45RA- CD4+ AC	Inverse variance weighted	16	0.0154894	0.0199314	0.437079	-0.0235762	0.0545551	1.01561	0.9767	1.05607
CD45RA- CD4+ AC	Simple mode	16	0.0322495	0.0567526	0.578276	-0.0789857	0.143485	1.03278	0.924053	1.15429
CD45RA- CD4+ AC	Weighted mode	16	0.00924739	0.0203752	0.656431	-0.0306881	0.0491829	1.00929	0.969778	1.05041
CD45RA- CD4+ %T cell	MR Egger	25	0.0107593	0.0153348	0.489951	-0.019297	0.0408157	1.01082	0.980888	1.04166
CD45RA- CD4+ %T cell	Weighted median	25	0.0108568	0.0154889	0.483342	-0.0195015	0.0412151	1.01092	0.980687	1.04208
CD45RA- CD4+ %T cell	Inverse variance weighted	25	0.000535182	0.013652	0.96873	-0.0262228	0.0272932	1.00054	0.974118	1.02767
CD45RA- CD4+ %T cell	Simple mode	25	-0.0606484	0.0378189	0.12187	-0.134773	0.0134765	0.941154	0.873914	1.01357
CD45RA- CD4+ %T cell	Weighted mode	25	0.0089607	0.013038	0.498498	-0.0165938	0.0345153	1.009	0.983543	1.03512
CD3 on EM CD4+	MR Egger	19	0.0168584	0.0447845	0.711251	-0.0709192	0.104636	1.017	0.931537	1.11031
CD3 on EM CD4+	Weighted median	19	0.0687593	0.0375733	0.0672491	-0.00488431	0.142403	1.07118	0.995128	1.15304
CD3 on EM CD4+	Inverse variance weighted	19	0.0335574	0.0280447	0.231475	-0.0214102	0.0885251	1.03413	0.978817	1.09256
CD3 on EM CD4+	Simple mode	19	0.0719452	0.0575296	0.227102	-0.0408129	0.184703	1.0746	0.960009	1.20286
CD3 on EM CD4+	Weighted mode	19	0.0613449	0.0361796	0.107196	-0.00956706	0.132257	1.06327	0.990479	1.1414
CD16-CD56 on NKT	MR Egger	27	-0.0609539	0.0467821	0.204472	-0.152647	0.030739	0.940867	0.858433	1.03122
CD16-CD56 on NKT	Weighted median	27	-0.0402807	0.0404459	0.319291	-0.119555	0.0389932	0.96052	0.887316	1.03976
CD16-CD56 on NKT	Inverse variance weighted	27	-0.0332529	0.0292816	0.256114	-0.0906449	0.0241391	0.967294	0.913342	1.02443
CD16-CD56 on NKT	Simple mode	27	-0.0429236	0.0598127	0.479382	-0.160156	0.0743093	0.957985	0.85201	1.07714
CD16-CD56 on NKT	Weighted mode	27	-0.0469505	0.0419141	0.272887	-0.129102	0.0352012	0.954135	0.878884	1.03583
B cell AC	MR Egger	30	0.0729538	0.0665994	0.282669	-0.057581	0.203489	1.07568	0.944045	1.22567
B cell AC	Weighted median	30	-0.00910746	0.0561483	0.871146	-0.119158	0.100943	0.990934	0.887667	1.10621
B cell AC	Inverse variance weighted	30	0.00142215	0.0368743	0.969235	-0.0708515	0.0736958	1.00142	0.9316	1.07648
B cell AC	Simple mode	30	-0.0405752	0.0921197	0.662868	-0.22113	0.139979	0.960237	0.801613	1.15025
B cell AC	Weighted mode	30	-0.00409354	0.0663487	0.951227	-0.134137	0.12595	0.995915	0.87447	1.13423
CD4 on secreting Treg	MR Egger	26	0.0129518	0.0401835	0.750003	-0.0658078	0.0917115	1.01304	0.936311	1.09605
CD4 on secreting Treg	Weighted median	26	0.000355647	0.0369202	0.992314	-0.0720079	0.0727192	1.00036	0.930524	1.07543
CD4 on secreting Treg	Inverse variance weighted	26	0.0032279	0.027237	0.905662	-0.0501565	0.0566123	1.00323	0.951081	1.05825
CD4 on secreting Treg	Simple mode	26	0.00259146	0.0527737	0.961226	-0.100845	0.106028	1.00259	0.904073	1.11185
CD4 on secreting Treg	Weighted mode	26	-0.000297231	0.033302	0.99295	-0.0655692	0.0649747	0.999703	0.936534	1.06713
CD19 on IgD+ CD38- unsw mem	MR Egger	22	0.00582176	0.0246155	0.815444	-0.0424247	0.0540682	1.00584	0.958463	1.05556
CD19 on IgD+ CD38- unsw mem	Weighted median	22	-0.00951723	0.0232666	0.682502	-0.0551197	0.0360852	0.990528	0.946372	1.03674
CD19 on IgD+ CD38- unsw mem	Inverse variance weighted	22	0.0107755	0.0166358	0.517161	-0.0218306	0.0433815	1.01083	0.978406	1.04434
CD19 on IgD+ CD38- unsw mem	Simple mode	22	0.00960074	0.0330732	0.774444	-0.0552227	0.0744242	1.00965	0.946274	1.07726
CD19 on IgD+ CD38- unsw mem	Weighted mode	22	0.00413969	0.0211671	0.846825	-0.0373478	0.0456272	1.00415	0.963341	1.04668
CD3 on HLA DR+ CD8br	MR Egger	26	0.0167913	0.0489291	0.734453	-0.0791098	0.112692	1.01693	0.923938	1.11929
CD3 on HLA DR+ CD8br	Weighted median	26	0.050274	0.042115	0.232583	-0.0322715	0.132819	1.05156	0.968244	1.14204
CD3 on HLA DR+ CD8br	Inverse variance weighted	26	0.0436056	0.0300435	0.146664	-0.0152797	0.102491	1.04457	0.984836	1.10793
CD3 on HLA DR+ CD8br	Simple mode	26	0.0361578	0.0665418	0.591678	-0.0942641	0.16658	1.03682	0.910042	1.18126
CD3 on HLA DR+ CD8br	Weighted mode	26	0.0491776	0.0471562	0.30699	-0.0432485	0.141604	1.05041	0.957673	1.15212
CD3 on TD CD8br	MR Egger	23	-0.0428125	0.0744379	0.571306	-0.188711	0.103086	0.958091	0.828026	1.10859
CD3 on TD CD8br	Weighted median	23	0.0321522	0.0493154	0.51442	-0.064506	0.12881	1.03267	0.937531	1.13747
CD3 on TD CD8br	Inverse variance weighted	23	0.0482322	0.0342911	0.159561	-0.0189784	0.115443	1.04941	0.981201	1.12237
CD3 on TD CD8br	Simple mode	23	0.0117869	0.0887899	0.895597	-0.162241	0.185815	1.01186	0.850236	1.2042
CD3 on TD CD8br	Weighted mode	23	0.0065016	0.0637718	0.919719	-0.118491	0.131494	1.00652	0.88826	1.14053
CD39+ CD4+ %T cell	MR Egger	31	0.0159995	0.0199561	0.429226	-0.0231144	0.0551134	1.01613	0.977151	1.05666
CD39+ CD4+ %T cell	Weighted median	31	0.0329915	0.0267426	0.217326	-0.0194239	0.0854069	1.03354	0.980764	1.08916
CD39+ CD4+ %T cell	Inverse variance weighted	31	0.00999551	0.0164385	0.543151	-0.0222239	0.0422149	1.01005	0.978021	1.04312
CD39+ CD4+ %T cell	Simple mode	31	0.00721116	0.0471038	0.879352	-0.0851124	0.0995347	1.00724	0.918409	1.10466
CD39+ CD4+ %T cell	Weighted mode	31	0.0116988	0.0208531	0.578956	-0.0291733	0.0525709	1.01177	0.971248	1.05398
HLA DR+ CD8br AC	MR Egger	35	-0.0530699	0.0275193	0.0624373	-0.107008	0.000867869	0.948314	0.898519	1.00087
HLA DR+ CD8br AC	Weighted median	35	-0.0351616	0.0276788	0.203963	-0.0894121	0.0190889	0.965449	0.914469	1.01927
HLA DR+ CD8br AC	Inverse variance weighted	35	-0.0144524	0.0195446	0.459628	-0.0527597	0.0238549	0.985652	0.948608	1.02414
HLA DR+ CD8br AC	Simple mode	35	0.0124985	0.0526854	0.813903	-0.0907648	0.115762	1.01258	0.913232	1.12273
HLA DR+ CD8br AC	Weighted mode	35	-0.0342154	0.0231323	0.148315	-0.0795547	0.0111239	0.966363	0.923527	1.01119
CD20 on IgD+ CD38- naive	MR Egger	16	0.00548381	0.0854183	0.949719	-0.161936	0.172904	1.0055	0.850496	1.18875
CD20 on IgD+ CD38- naive	Weighted median	16	-0.0140132	0.0455438	0.75832	-0.103279	0.0752526	0.986084	0.901875	1.07816
CD20 on IgD+ CD38- naive	Inverse variance weighted	16	0.00304467	0.0437668	0.944539	-0.0827382	0.0888275	1.00305	0.920592	1.09289
CD20 on IgD+ CD38- naive	Simple mode	16	-0.0428162	0.0781034	0.591621	-0.195899	0.110266	0.958087	0.822095	1.11658
CD20 on IgD+ CD38- naive	Weighted mode	16	-0.00871659	0.0502295	0.864551	-0.107166	0.0897333	0.991321	0.898376	1.09388
CD4+ %T cell	MR Egger	22	0.12271	0.0613459	0.0592316	0.00247179	0.242948	1.13056	1.00247	1.275
CD4+ %T cell	Weighted median	22	0.0113446	0.0566425	0.841259	-0.0996748	0.122364	1.01141	0.905132	1.13017
CD4+ %T cell	Inverse variance weighted	22	0.0264671	0.038239	0.488844	-0.0484814	0.101416	1.02682	0.952675	1.10674
CD4+ %T cell	Simple mode	22	-0.00491003	0.076429	0.949384	-0.154711	0.144891	0.995102	0.856663	1.15591
CD4+ %T cell	Weighted mode	22	0.0210715	0.0650428	0.74917	-0.106412	0.148556	1.0213	0.899054	1.16016
HLA DR on myeloid DC	MR Egger	16	0.0288839	0.0380667	0.460574	-0.0457268	0.103495	1.02931	0.955303	1.10904
HLA DR on myeloid DC	Weighted median	16	0.0502282	0.0283037	0.0759614	-0.00524706	0.105703	1.05151	0.994767	1.11149
HLA DR on myeloid DC	Inverse variance weighted	16	0.0336931	0.0240708	0.161588	-0.0134856	0.0808719	1.03427	0.986605	1.08423
HLA DR on myeloid DC	Simple mode	16	0.0666122	0.0394524	0.112006	-0.0107146	0.143939	1.06888	0.989343	1.15481
HLA DR on myeloid DC	Weighted mode	16	0.045826	0.025875	0.0968638	-0.00488902	0.0965409	1.04689	0.995123	1.10135
CD20 on CD20- CD38-	MR Egger	16	-0.0047775	0.0618893	0.939561	-0.126081	0.116526	0.995234	0.881544	1.12359
CD20 on CD20- CD38-	Weighted median	16	-0.00237354	0.0565557	0.966524	-0.113223	0.108476	0.997629	0.892952	1.11458
CD20 on CD20- CD38-	Inverse variance weighted	16	0.00718427	0.0412048	0.861586	-0.0735771	0.0879456	1.00721	0.929065	1.09193
CD20 on CD20- CD38-	Simple mode	16	-0.14199	0.105815	0.1996	-0.349387	0.0654075	0.86763	0.70512	1.06759
CD20 on CD20- CD38-	Weighted mode	16	-0.00484587	0.0509276	0.925454	-0.104664	0.0949722	0.995166	0.900627	1.09963
CD25hi %CD4+	MR Egger	25	0.0192293	0.0483926	0.694765	-0.0756201	0.114079	1.01942	0.927168	1.12084
CD25hi %CD4+	Weighted median	25	-0.0155837	0.0458646	0.734025	-0.105478	0.0743109	0.984537	0.899894	1.07714
CD25hi %CD4+	Inverse variance weighted	25	0.00655938	0.032358	0.839359	-0.0568623	0.0699811	1.00658	0.944724	1.07249
CD25hi %CD4+	Simple mode	25	-0.0903964	0.0837203	0.290988	-0.254488	0.0736954	0.913569	0.775313	1.07648
CD25hi %CD4+	Weighted mode	25	-0.0241888	0.0440155	0.587704	-0.110459	0.0620816	0.976101	0.895423	1.06405
CD3- lymphocyte %leukocyte	MR Egger	20	0.0318108	0.0579883	0.590038	-0.0818462	0.145468	1.03232	0.921414	1.15658
CD3- lymphocyte %leukocyte	Weighted median	20	-0.0034852	0.0499349	0.944357	-0.101358	0.0943873	0.996521	0.90361	1.09899
CD3- lymphocyte %leukocyte	Inverse variance weighted	20	-0.0282229	0.0408452	0.489584	-0.10828	0.0518338	0.972172	0.897377	1.0532
CD3- lymphocyte %leukocyte	Simple mode	20	-0.0535828	0.07265	0.469801	-0.195977	0.0888113	0.947827	0.822031	1.09287
CD3- lymphocyte %leukocyte	Weighted mode	20	-0.00724101	0.0477979	0.881185	-0.100925	0.086443	0.992785	0.904001	1.09029
CD25 on IgD+ CD38dim	MR Egger	23	-0.0035663	0.0331471	0.915342	-0.0685346	0.061402	0.99644	0.933761	1.06333
CD25 on IgD+ CD38dim	Weighted median	23	0.00916163	0.0313581	0.770163	-0.0523003	0.0706236	1.0092	0.949044	1.07318
CD25 on IgD+ CD38dim	Inverse variance weighted	23	0.0014109	0.0253612	0.955635	-0.0482971	0.0511189	1.00141	0.952851	1.05245
CD25 on IgD+ CD38dim	Simple mode	23	-0.0236543	0.0613223	0.703396	-0.143846	0.0965375	0.976623	0.866021	1.10135
CD25 on IgD+ CD38dim	Weighted mode	23	0.00213843	0.0285696	0.941011	-0.0538579	0.0581348	1.00214	0.947567	1.05986
CD24 on sw mem	MR Egger	38	-0.0401802	0.0303215	0.193475	-0.0996105	0.01925	0.960616	0.90519	1.01944
CD24 on sw mem	Weighted median	38	0.0213728	0.0310394	0.491094	-0.0394645	0.0822101	1.0216	0.961304	1.08568
CD24 on sw mem	Inverse variance weighted	38	0.0072233	0.0233345	0.7569	-0.0385123	0.0529589	1.00725	0.96222	1.05439
CD24 on sw mem	Simple mode	38	0.0828084	0.0587504	0.167039	-0.0323424	0.197959	1.08633	0.968175	1.21891
CD24 on sw mem	Weighted mode	38	0.00486687	0.0317766	0.879105	-0.0574152	0.067149	1.00488	0.944202	1.06945
CD80 on CD62L+ plasmacytoid DC	MR Egger	20	-0.0134413	0.0373208	0.722922	-0.0865901	0.0597075	0.986649	0.917053	1.06153
CD80 on CD62L+ plasmacytoid DC	Weighted median	20	0.00356351	0.034145	0.91688	-0.0633606	0.0704876	1.00357	0.938605	1.07303
CD80 on CD62L+ plasmacytoid DC	Inverse variance weighted	20	0.0070686	0.0274607	0.796864	-0.0467544	0.0608916	1.00709	0.954322	1.06278
CD80 on CD62L+ plasmacytoid DC	Simple mode	20	-0.103686	0.0629358	0.115897	-0.22704	0.0196683	0.901508	0.796889	1.01986
CD80 on CD62L+ plasmacytoid DC	Weighted mode	20	0.00320061	0.0304031	0.917263	-0.0563894	0.0627906	1.00321	0.945171	1.0648
CD45RA on resting Treg	MR Egger	29	0.0219517	0.0208609	0.301993	-0.0189356	0.062839	1.02219	0.981243	1.06486
CD45RA on resting Treg	Weighted median	29	0.0171063	0.0219643	0.436084	-0.0259437	0.0601563	1.01725	0.97439	1.062
CD45RA on resting Treg	Inverse variance weighted	29	0.00381673	0.0148138	0.796679	-0.0252182	0.0328517	1.00382	0.975097	1.0334
CD45RA on resting Treg	Simple mode	29	-0.0282507	0.0325003	0.392103	-0.0919512	0.0354498	0.972145	0.91215	1.03609
CD45RA on resting Treg	Weighted mode	29	0.0155181	0.0182991	0.403615	-0.0203482	0.0513844	1.01564	0.979857	1.05273
CCR2 on CD14- CD16+ monocyte	MR Egger	28	-0.00791701	0.0237342	0.741379	-0.054436	0.038602	0.992114	0.947019	1.03936
CCR2 on CD14- CD16+ monocyte	Weighted median	28	-0.0219355	0.0287446	0.445393	-0.0782749	0.0344039	0.978303	0.92471	1.035
CCR2 on CD14- CD16+ monocyte	Inverse variance weighted	28	0.00587683	0.0194527	0.762569	-0.0322504	0.0440041	1.00589	0.968264	1.04499
CCR2 on CD14- CD16+ monocyte	Simple mode	28	-0.0246236	0.0506396	0.630712	-0.123877	0.0746301	0.975677	0.883488	1.07749
CCR2 on CD14- CD16+ monocyte	Weighted mode	28	-0.0124715	0.0231306	0.594182	-0.0578074	0.0328644	0.987606	0.943832	1.03341
CD62L- CD86+ myeloid DC AC	MR Egger	20	-0.0353566	0.0403882	0.392878	-0.114517	0.0438042	0.965261	0.891796	1.04478
CD62L- CD86+ myeloid DC AC	Weighted median	20	-0.0459175	0.0376113	0.222146	-0.119636	0.0278007	0.955121	0.887244	1.02819
CD62L- CD86+ myeloid DC AC	Inverse variance weighted	20	-0.0428302	0.0282018	0.128837	-0.0981058	0.0124454	0.958074	0.906553	1.01252
CD62L- CD86+ myeloid DC AC	Simple mode	20	-0.0304958	0.068786	0.662525	-0.165316	0.104325	0.969965	0.847625	1.10996
CD62L- CD86+ myeloid DC AC	Weighted mode	20	-0.0332871	0.0336826	0.335446	-0.099305	0.0327308	0.967261	0.905467	1.03327
IgD+ CD38- %lymphocyte	MR Egger	19	0.0322885	0.0402291	0.433276	-0.0465606	0.111138	1.03282	0.954507	1.11755
IgD+ CD38- %lymphocyte	Weighted median	19	0.0397697	0.0405593	0.326823	-0.0397264	0.119266	1.04057	0.961052	1.12667
IgD+ CD38- %lymphocyte	Inverse variance weighted	19	0.0541435	0.0328685	0.0995015	-0.0102788	0.118566	1.05564	0.989774	1.12588
IgD+ CD38- %lymphocyte	Simple mode	19	0.100361	0.0749961	0.197487	-0.0466314	0.247353	1.10557	0.954439	1.28063
IgD+ CD38- %lymphocyte	Weighted mode	19	0.0443331	0.0336016	0.203582	-0.0215262	0.110192	1.04533	0.978704	1.11649
CD28 on CD39+ resting Treg	MR Egger	20	-0.0438809	0.0208982	0.0501148	-0.0848413	-0.00292054	0.957068	0.918658	0.997084
CD28 on CD39+ resting Treg	Weighted median	20	-0.0329898	0.0274496	0.229428	-0.086791	0.0208113	0.967548	0.916869	1.02103
CD28 on CD39+ resting Treg	Inverse variance weighted	20	-0.0281308	0.0184574	0.127486	-0.0643073	0.00804574	0.972261	0.937717	1.00808
CD28 on CD39+ resting Treg	Simple mode	20	0.0446382	0.0559297	0.434668	-0.064984	0.15426	1.04565	0.937082	1.16679
CD28 on CD39+ resting Treg	Weighted mode	20	-0.0321145	0.020581	0.135168	-0.0724532	0.00822418	0.968396	0.930109	1.00826
CD28- CD8dim %CD8dim	MR Egger	15	-0.0143298	0.0159377	0.384946	-0.0455677	0.0169082	0.985772	0.955455	1.01705
CD28- CD8dim %CD8dim	Weighted median	15	-0.009433	0.0133593	0.480128	-0.0356173	0.0167513	0.990611	0.96501	1.01689
CD28- CD8dim %CD8dim	Inverse variance weighted	15	-0.0122641	0.0142481	0.389373	-0.0401903	0.0156621	0.987811	0.960607	1.01579
CD28- CD8dim %CD8dim	Simple mode	15	-0.0651017	0.0604141	0.299434	-0.183513	0.0533099	0.936972	0.832341	1.05476
CD28- CD8dim %CD8dim	Weighted mode	15	-0.00808502	0.0137086	0.564737	-0.0349538	0.0187838	0.991948	0.96565	1.01896
CD27 on PB/PC	MR Egger	18	0.0137242	0.0602947	0.822826	-0.104453	0.131902	1.01382	0.900817	1.141
CD27 on PB/PC	Weighted median	18	-0.00766581	0.0641662	0.904905	-0.133431	0.1181	0.992363	0.875087	1.12536
CD27 on PB/PC	Inverse variance weighted	18	-0.0076905	0.0424604	0.856272	-0.0909129	0.0755319	0.992339	0.913097	1.07846
CD27 on PB/PC	Simple mode	18	-0.25269	0.130648	0.0699208	-0.50876	0.00337952	0.776709	0.601241	1.00339
CD27 on PB/PC	Weighted mode	18	-0.0214328	0.0671425	0.753453	-0.153032	0.110166	0.978795	0.858102	1.11646
FSC-A on monocyte	MR Egger	18	0.0286464	0.0294467	0.34512	-0.0290691	0.086362	1.02906	0.971349	1.0902
FSC-A on monocyte	Weighted median	18	0.0180969	0.0295805	0.54068	-0.0398808	0.0760746	1.01826	0.960904	1.07904
FSC-A on monocyte	Inverse variance weighted	18	-6.79981e-05	0.024703	0.997804	-0.0484858	0.0483498	0.999932	0.952671	1.04954
FSC-A on monocyte	Simple mode	18	-0.0980457	0.0869709	0.27526	-0.268509	0.0724173	0.906607	0.764519	1.0751
FSC-A on monocyte	Weighted mode	18	0.0158931	0.0277893	0.574865	-0.038574	0.0703603	1.01602	0.962161	1.07289
HLA DR+ T cell%T cell	MR Egger	32	-0.0469734	0.0234029	0.0538161	-0.0928431	-0.0011037	0.954113	0.911337	0.998897
HLA DR+ T cell%T cell	Weighted median	32	-0.0448006	0.0254204	0.0780037	-0.0946245	0.00502337	0.956188	0.909714	1.00504
HLA DR+ T cell%T cell	Inverse variance weighted	32	-0.0217621	0.0182403	0.232839	-0.0575131	0.0139889	0.978473	0.94411	1.01409
HLA DR+ T cell%T cell	Simple mode	32	-0.0421691	0.0394309	0.293127	-0.119454	0.0351155	0.958708	0.887405	1.03574
HLA DR+ T cell%T cell	Weighted mode	32	-0.0370831	0.0214013	0.0930801	-0.0790297	0.00486354	0.963596	0.924013	1.00488
CD8dim AC	MR Egger	26	0.0224334	0.0338262	0.513525	-0.043866	0.0887328	1.02269	0.957082	1.09279
CD8dim AC	Weighted median	26	0.00547233	0.0356739	0.878084	-0.0644485	0.0753931	1.00549	0.937584	1.07831
CD8dim AC	Inverse variance weighted	26	0.00737432	0.0245059	0.763475	-0.0406572	0.0554058	1.0074	0.960158	1.05697
CD8dim AC	Simple mode	26	-0.0173608	0.0601158	0.775124	-0.135188	0.100466	0.982789	0.873552	1.10569
CD8dim AC	Weighted mode	26	0.0100739	0.0340835	0.770003	-0.0567298	0.0768776	1.01012	0.944849	1.07991
CD33dim HLA DR+ CD11b+ AC	MR Egger	27	0.0580651	0.0415432	0.174483	-0.0233597	0.13949	1.05978	0.976911	1.14969
CD33dim HLA DR+ CD11b+ AC	Weighted median	27	0.000714198	0.037571	0.984834	-0.072925	0.0743534	1.00071	0.929671	1.07719
CD33dim HLA DR+ CD11b+ AC	Inverse variance weighted	27	0.0318737	0.0255715	0.212599	-0.0182466	0.0819939	1.03239	0.981919	1.08545
CD33dim HLA DR+ CD11b+ AC	Simple mode	27	-0.0209303	0.0601005	0.730453	-0.138727	0.0968667	0.979287	0.870465	1.10171
CD33dim HLA DR+ CD11b+ AC	Weighted mode	27	-0.0141599	0.0492002	0.775781	-0.110592	0.0822726	0.98594	0.895304	1.08575
CD3 on HLA DR+ T cell	MR Egger	27	-0.00183908	0.0349595	0.958464	-0.0703597	0.0666816	0.998163	0.932058	1.06896
CD3 on HLA DR+ T cell	Weighted median	27	0.0165637	0.0374158	0.657989	-0.0567714	0.0898987	1.0167	0.94481	1.09406
CD3 on HLA DR+ T cell	Inverse variance weighted	27	0.0112542	0.0253354	0.656892	-0.0384032	0.0609115	1.01132	0.962325	1.0628
CD3 on HLA DR+ T cell	Simple mode	27	0.01373	0.0614693	0.824998	-0.10675	0.13421	1.01382	0.89875	1.14363
CD3 on HLA DR+ T cell	Weighted mode	27	0.01373	0.0359852	0.705898	-0.056801	0.084261	1.01382	0.944782	1.08791
CCR2 on granulocyte	MR Egger	17	0.0294722	0.0638163	0.650831	-0.0956077	0.154552	1.02991	0.90882	1.16714
CCR2 on granulocyte	Weighted median	17	0.0195106	0.0460032	0.671483	-0.0706556	0.109677	1.0197	0.931783	1.11592
CCR2 on granulocyte	Inverse variance weighted	17	0.0541182	0.0461609	0.241044	-0.0363571	0.144593	1.05561	0.964296	1.15557
CCR2 on granulocyte	Simple mode	17	0.0712884	0.0919953	0.449692	-0.109022	0.251599	1.07389	0.89671	1.28608
CCR2 on granulocyte	Weighted mode	17	0.0387728	0.0416716	0.365973	-0.0429036	0.120449	1.03953	0.958004	1.128
CD127 on CD28+ CD4+	MR Egger	20	-0.0269702	0.0412124	0.521115	-0.107747	0.053806	0.97339	0.897855	1.05528
CD127 on CD28+ CD4+	Weighted median	20	-0.0357167	0.0415632	0.390156	-0.117181	0.0457472	0.964914	0.889425	1.04681
CD127 on CD28+ CD4+	Inverse variance weighted	20	0.0128391	0.0284071	0.651292	-0.0428388	0.068517	1.01292	0.958066	1.07092
CD127 on CD28+ CD4+	Simple mode	20	-0.0269359	0.0657149	0.686472	-0.155737	0.101865	0.973424	0.855784	1.10723
CD127 on CD28+ CD4+	Weighted mode	20	-0.022903	0.0381262	0.555129	-0.0976303	0.0518244	0.977357	0.906984	1.05319
CD45RA+ CD28- CD8br %T cell	MR Egger	199	-0.000258815	0.000488715	0.596998	-0.0012167	0.000699066	0.999741	0.998784	1.0007
CD45RA+ CD28- CD8br %T cell	Weighted median	199	-0.000575537	0.000551342	0.296539	-0.00165617	0.000505094	0.999425	0.998345	1.00051
CD45RA+ CD28- CD8br %T cell	Inverse variance weighted	199	-6.74806e-06	0.000341842	0.984251	-0.000676759	0.000663263	0.999993	0.999323	1.00066
CD45RA+ CD28- CD8br %T cell	Simple mode	199	0.000247028	0.000959255	0.797044	-0.00163311	0.00212717	1.00025	0.998368	1.00213
CD45RA+ CD28- CD8br %T cell	Weighted mode	199	-0.000354091	0.000542581	0.514767	-0.00141755	0.000709367	0.999646	0.998583	1.00071
EM DN (CD4-CD8-) %T cell	MR Egger	25	0.0988296	0.0559858	0.0907955	-0.0109027	0.208562	1.10388	0.989157	1.23191
EM DN (CD4-CD8-) %T cell	Weighted median	25	-0.00458008	0.0524199	0.930375	-0.107323	0.0981629	0.99543	0.898235	1.10314
EM DN (CD4-CD8-) %T cell	Inverse variance weighted	25	0.00883724	0.0358863	0.805484	-0.0614999	0.0791744	1.00888	0.940353	1.08239
EM DN (CD4-CD8-) %T cell	Simple mode	25	-0.0177392	0.08665	0.839516	-0.187573	0.152095	0.982417	0.828968	1.16427
EM DN (CD4-CD8-) %T cell	Weighted mode	25	-0.00707519	0.0667673	0.916489	-0.137939	0.123789	0.99295	0.871152	1.13178
PB/PC AC	MR Egger	24	-0.00213217	0.0350424	0.952032	-0.0708154	0.066551	0.99787	0.931634	1.06882
PB/PC AC	Weighted median	24	-0.0100432	0.0261304	0.700719	-0.0612587	0.0411723	0.990007	0.94058	1.04203
PB/PC AC	Inverse variance weighted	24	-0.000840208	0.0292274	0.977066	-0.058126	0.0564456	0.99916	0.943531	1.05807
PB/PC AC	Simple mode	24	0.131715	0.0634151	0.0491532	0.0074218	0.256009	1.14078	1.00745	1.29176
PB/PC AC	Weighted mode	24	-0.0033137	0.0241216	0.89193	-0.050592	0.0439646	0.996692	0.950666	1.04495
CD20- %B cell	MR Egger	19	-0.0640159	0.0477936	0.198066	-0.157691	0.0296596	0.93799	0.854113	1.0301
CD20- %B cell	Weighted median	19	-0.0516775	0.048322	0.284872	-0.146389	0.0430337	0.949635	0.863822	1.04397
CD20- %B cell	Inverse variance weighted	19	-0.0417822	0.0337687	0.215974	-0.107969	0.0244045	0.959079	0.897656	1.0247
CD20- %B cell	Simple mode	19	-0.0164059	0.0769943	0.83366	-0.167315	0.134503	0.983728	0.845933	1.14397
CD20- %B cell	Weighted mode	19	-0.0504407	0.04487	0.275718	-0.138386	0.0375046	0.95081	0.870763	1.03822
CD80 on myeloid DC	MR Egger	26	0.0260209	0.0498674	0.606591	-0.0717192	0.123761	1.02636	0.930792	1.13175
CD80 on myeloid DC	Weighted median	26	0.0161185	0.0402719	0.688978	-0.0628144	0.0950515	1.01625	0.939118	1.09972
CD80 on myeloid DC	Inverse variance weighted	26	0.0289255	0.0329977	0.380708	-0.0357499	0.093601	1.02935	0.964882	1.09812
CD80 on myeloid DC	Simple mode	26	-0.113831	0.0686086	0.109585	-0.248303	0.0206423	0.892409	0.780123	1.02086
CD80 on myeloid DC	Weighted mode	26	0.0103098	0.0393389	0.795409	-0.0667944	0.0874141	1.01036	0.935387	1.09135
CD40 on CD14- CD16+ monocyte	MR Egger	28	-0.0218322	0.0282511	0.446614	-0.0772043	0.0335399	0.978404	0.925701	1.03411
CD40 on CD14- CD16+ monocyte	Weighted median	28	-0.032416	0.0295519	0.272677	-0.0903377	0.0255057	0.968104	0.913623	1.02583
CD40 on CD14- CD16+ monocyte	Inverse variance weighted	28	0.013161	0.0203865	0.518556	-0.0267966	0.0531186	1.01325	0.973559	1.05455
CD40 on CD14- CD16+ monocyte	Simple mode	28	0.061497	0.0570204	0.290348	-0.0502629	0.173257	1.06343	0.950979	1.18917
CD40 on CD14- CD16+ monocyte	Weighted mode	28	0.0103663	0.0225999	0.650129	-0.0339295	0.0546622	1.01042	0.96664	1.05618
TD CD8br %T cell	MR Egger	18	0.0471049	0.0553943	0.407673	-0.061468	0.155678	1.04823	0.940383	1.16845
TD CD8br %T cell	Weighted median	18	0.0348804	0.0500726	0.486055	-0.0632619	0.133023	1.0355	0.938698	1.14228
TD CD8br %T cell	Inverse variance weighted	18	0.0446538	0.0364642	0.220728	-0.0268159	0.116124	1.04567	0.97354	1.12313
TD CD8br %T cell	Simple mode	18	0.13309	0.0823398	0.124423	-0.028296	0.294476	1.14235	0.972101	1.34242
TD CD8br %T cell	Weighted mode	18	0.0363096	0.0411716	0.390125	-0.0443866	0.117006	1.03698	0.956584	1.12413
Myeloid DC %DC	MR Egger	28	-0.0229107	0.0723677	0.754085	-0.164751	0.11893	0.97735	0.848104	1.12629
Myeloid DC %DC	Weighted median	28	-0.0844381	0.0537971	0.116516	-0.18988	0.0210043	0.919029	0.827058	1.02123
Myeloid DC %DC	Inverse variance weighted	28	-0.0281895	0.0412871	0.494753	-0.109112	0.0527331	0.972204	0.89663	1.05415
Myeloid DC %DC	Simple mode	28	-0.0789911	0.0933732	0.405004	-0.262003	0.10402	0.924048	0.769509	1.10962
Myeloid DC %DC	Weighted mode	28	-0.0753441	0.0590146	0.212579	-0.191013	0.0403246	0.927424	0.826122	1.04115
CD39+ secreting Treg %CD4 Treg	MR Egger	20	0.038016	0.0287268	0.202278	-0.0182884	0.0943205	1.03875	0.981878	1.09891
CD39+ secreting Treg %CD4 Treg	Weighted median	20	-0.00962704	0.0313999	0.759152	-0.0711709	0.0519168	0.990419	0.931303	1.05329
CD39+ secreting Treg %CD4 Treg	Inverse variance weighted	20	0.00577266	0.0227651	0.799824	-0.0388469	0.0503922	1.00579	0.961898	1.05168
CD39+ secreting Treg %CD4 Treg	Simple mode	20	0.0250847	0.0494563	0.617844	-0.0718497	0.122019	1.0254	0.930671	1.12978
CD39+ secreting Treg %CD4 Treg	Weighted mode	20	0.00907597	0.0240602	0.710191	-0.038082	0.056234	1.00912	0.962634	1.05785
BAFF-R on IgD+ CD38br	MR Egger	27	-0.00174843	0.0357136	0.961343	-0.0717471	0.0682503	0.998253	0.930766	1.07063
BAFF-R on IgD+ CD38br	Weighted median	27	-0.0064306	0.029946	0.82997	-0.0651248	0.0522636	0.99359	0.93695	1.05365
BAFF-R on IgD+ CD38br	Inverse variance weighted	27	0.03213	0.0260053	0.216638	-0.0188404	0.0831004	1.03265	0.981336	1.08665
BAFF-R on IgD+ CD38br	Simple mode	27	0.0130831	0.0559989	0.817101	-0.0966748	0.122841	1.01317	0.907851	1.1307
BAFF-R on IgD+ CD38br	Weighted mode	27	-0.0043383	0.0257373	0.867447	-0.0547834	0.0461068	0.995671	0.94669	1.04719
HVEM on CD45RA- CD4+	MR Egger	18	-0.0278357	0.0492959	0.580132	-0.124456	0.0687842	0.972548	0.882977	1.0712
HVEM on CD45RA- CD4+	Weighted median	18	-0.00440758	0.0419369	0.916296	-0.086604	0.0777888	0.995602	0.91704	1.08089
HVEM on CD45RA- CD4+	Inverse variance weighted	18	-0.0147925	0.0267276	0.579954	-0.0671786	0.0375937	0.985316	0.935028	1.03831
HVEM on CD45RA- CD4+	Simple mode	18	0.04366	0.0620099	0.490916	-0.0778795	0.165199	1.04463	0.925076	1.17963
HVEM on CD45RA- CD4+	Weighted mode	18	0.00598963	0.046503	0.899027	-0.0851562	0.0971354	1.00601	0.918369	1.10201
CD80 on plasmacytoid DC	MR Egger	20	-0.0243215	0.0390918	0.541636	-0.100942	0.0522985	0.975972	0.903986	1.05369
CD80 on plasmacytoid DC	Weighted median	20	0.00309587	0.0361047	0.931668	-0.0676694	0.0738611	1.0031	0.934569	1.07666
CD80 on plasmacytoid DC	Inverse variance weighted	20	0.000799699	0.0287664	0.977822	-0.0555825	0.0571819	1.0008	0.945934	1.05885
CD80 on plasmacytoid DC	Simple mode	20	-0.101067	0.0574912	0.0948542	-0.21375	0.0116157	0.903872	0.80755	1.01168
CD80 on plasmacytoid DC	Weighted mode	20	-0.00827228	0.0348736	0.815035	-0.0766246	0.06008	0.991762	0.926238	1.06192
CD8br NKT AC	MR Egger	26	-0.0309905	0.0883778	0.728903	-0.204211	0.14223	0.969485	0.81529	1.15284
CD8br NKT AC	Weighted median	26	-0.00656229	0.0626039	0.916517	-0.129266	0.116141	0.993459	0.87874	1.12315
CD8br NKT AC	Inverse variance weighted	26	0.0548203	0.0449894	0.223027	-0.0333588	0.142999	1.05635	0.967191	1.15373
CD8br NKT AC	Simple mode	26	0.169036	0.126158	0.192338	-0.0782331	0.416305	1.18416	0.924749	1.51635
CD8br NKT AC	Weighted mode	26	-0.0529095	0.082875	0.529003	-0.215345	0.109526	0.948466	0.806264	1.11575
CD25hi %T cell	MR Egger	19	0.0271323	0.056513	0.637271	-0.0836332	0.137898	1.0275	0.919769	1.14786
CD25hi %T cell	Weighted median	19	-0.0135068	0.0548796	0.805592	-0.121071	0.0940573	0.986584	0.885971	1.09862
CD25hi %T cell	Inverse variance weighted	19	0.0643774	0.0391936	0.100476	-0.012442	0.141197	1.06649	0.987635	1.15165
CD25hi %T cell	Simple mode	19	0.059114	0.106783	0.58667	-0.15018	0.268408	1.0609	0.860553	1.30788
CD25hi %T cell	Weighted mode	19	0.00029937	0.0561857	0.995807	-0.109825	0.110423	1.0003	0.895991	1.11675
CD4+ CD8dim %lymphocyte	MR Egger	20	0.0285254	0.0818798	0.731595	-0.131959	0.18901	1.02894	0.876377	1.20805
CD4+ CD8dim %lymphocyte	Weighted median	20	0.0845053	0.0605895	0.1631	-0.03425	0.203261	1.08818	0.96633	1.22539
CD4+ CD8dim %lymphocyte	Inverse variance weighted	20	0.0772341	0.0421356	0.0668039	-0.00535158	0.15982	1.08029	0.994663	1.1733
CD4+ CD8dim %lymphocyte	Simple mode	20	0.084758	0.0923416	0.37019	-0.0962314	0.265747	1.08845	0.908254	1.30441
CD4+ CD8dim %lymphocyte	Weighted mode	20	0.0714965	0.068562	0.310128	-0.062885	0.205878	1.07411	0.939051	1.2286
CD45RA on naive CD4+	MR Egger	32	0.0122117	0.0267581	0.651408	-0.0402342	0.0646576	1.01229	0.960564	1.06679
CD45RA on naive CD4+	Weighted median	32	0.0053713	0.0297584	0.856762	-0.0529551	0.0636977	1.00539	0.948423	1.06577
CD45RA on naive CD4+	Inverse variance weighted	32	0.0215616	0.0208592	0.301288	-0.0193224	0.0624455	1.0218	0.980863	1.06444
CD45RA on naive CD4+	Simple mode	32	0.0354558	0.0477511	0.463366	-0.0581362	0.129048	1.03609	0.943521	1.13774
CD45RA on naive CD4+	Weighted mode	32	0.0133531	0.0265104	0.618036	-0.0386071	0.0653134	1.01344	0.962129	1.06749
Activated Treg AC	MR Egger	16	-0.0118417	0.0319263	0.716258	-0.0744173	0.0507338	0.988228	0.928284	1.05204
Activated Treg AC	Weighted median	16	-0.00428072	0.0349396	0.902489	-0.0727622	0.0642008	0.995728	0.929822	1.06631
Activated Treg AC	Inverse variance weighted	16	-0.00521032	0.025779	0.839827	-0.0557372	0.0453166	0.994803	0.945788	1.04636
Activated Treg AC	Simple mode	16	-0.0252204	0.0569359	0.664116	-0.136815	0.0863741	0.975095	0.872132	1.09021
Activated Treg AC	Weighted mode	16	-0.000876375	0.0316891	0.978302	-0.0629871	0.0612343	0.999124	0.938956	1.06315
CD45 on CD33- HLA DR+	MR Egger	24	0.0122592	0.0201888	0.549917	-0.0273109	0.0518293	1.01233	0.973059	1.0532
CD45 on CD33- HLA DR+	Weighted median	24	0.0218022	0.0161061	0.175844	-0.00976571	0.0533701	1.02204	0.990282	1.05482
CD45 on CD33- HLA DR+	Inverse variance weighted	24	0.00917557	0.016338	0.574381	-0.0228468	0.041198	1.00922	0.977412	1.04206
CD45 on CD33- HLA DR+	Simple mode	24	0.0220746	0.0331162	0.511672	-0.0428331	0.0869822	1.02232	0.958071	1.09088
CD45 on CD33- HLA DR+	Weighted mode	24	0.0193892	0.0146865	0.199756	-0.00939638	0.0481748	1.01958	0.990648	1.04935
CD4 on CD4 Treg	MR Egger	28	0.0192199	0.034642	0.583764	-0.0486785	0.0871183	1.01941	0.952487	1.09103
CD4 on CD4 Treg	Weighted median	28	-0.00293283	0.0363998	0.935782	-0.0742765	0.0684109	0.997071	0.928415	1.07081
CD4 on CD4 Treg	Inverse variance weighted	28	0.00205147	0.0251082	0.934881	-0.0471605	0.0512634	1.00205	0.953934	1.0526
CD4 on CD4 Treg	Simple mode	28	-0.0318134	0.0605392	0.603524	-0.15047	0.0868434	0.968687	0.860303	1.09073
CD4 on CD4 Treg	Weighted mode	28	-0.00956977	0.0340184	0.780616	-0.0762458	0.0571062	0.990476	0.926588	1.05877
CD8br %T cell	MR Egger	22	-0.0319504	0.0520395	0.546159	-0.133948	0.070047	0.968555	0.874636	1.07256
CD8br %T cell	Weighted median	22	-0.00251115	0.0493094	0.959384	-0.0991576	0.0941353	0.997492	0.9056	1.09871
CD8br %T cell	Inverse variance weighted	22	0.0149784	0.0327413	0.647328	-0.0491946	0.0791513	1.01509	0.951996	1.08237
CD8br %T cell	Simple mode	22	0.0143966	0.0754766	0.85056	-0.133538	0.162331	1.0145	0.874995	1.17625
CD8br %T cell	Weighted mode	22	0.00117524	0.0434725	0.978688	-0.0840309	0.0863814	1.00118	0.919403	1.09022
FSC-A on CD8br	MR Egger	18	-0.0285702	0.0485639	0.564542	-0.123755	0.0666149	0.971834	0.883596	1.06888
FSC-A on CD8br	Weighted median	18	-0.0170696	0.0502499	0.734086	-0.115559	0.0814202	0.983075	0.890868	1.08483
FSC-A on CD8br	Inverse variance weighted	18	-0.0194981	0.0361042	0.589163	-0.0902624	0.0512662	0.980691	0.913691	1.0526
FSC-A on CD8br	Simple mode	18	0.00401337	0.094901	0.96676	-0.181993	0.190019	1.00402	0.833608	1.20927
FSC-A on CD8br	Weighted mode	18	-0.0163892	0.0470937	0.732102	-0.108693	0.0759144	0.983744	0.897006	1.07887
Naive-mature B cell AC	MR Egger	22	0.00758409	0.0296718	0.80087	-0.0505726	0.0657407	1.00761	0.950685	1.06795
Naive-mature B cell AC	Weighted median	22	-0.0106227	0.0445963	0.811728	-0.0980314	0.076786	0.989434	0.90662	1.07981
Naive-mature B cell AC	Inverse variance weighted	22	-0.0118915	0.0243265	0.624962	-0.0595714	0.0357884	0.988179	0.942168	1.03644
Naive-mature B cell AC	Simple mode	22	-0.0654593	0.0734292	0.382783	-0.20938	0.0784619	0.936637	0.811087	1.08162
Naive-mature B cell AC	Weighted mode	22	-0.00765869	0.0301048	0.80166	-0.0666641	0.0513467	0.992371	0.935509	1.05269
CD25 on CD39+ activated Treg	MR Egger	12	-0.0292824	0.0494381	0.566797	-0.126181	0.0676162	0.971142	0.881455	1.06995
CD25 on CD39+ activated Treg	Weighted median	12	-0.00908678	0.0454857	0.841659	-0.0982387	0.0800651	0.990954	0.906433	1.08336
CD25 on CD39+ activated Treg	Inverse variance weighted	12	0.00405397	0.0384452	0.91602	-0.0712986	0.0794066	1.00406	0.931184	1.08264
CD25 on CD39+ activated Treg	Simple mode	12	0.106376	0.105234	0.333804	-0.099882	0.312634	1.11224	0.904944	1.36702
CD25 on CD39+ activated Treg	Weighted mode	12	-0.00834102	0.0448522	0.855856	-0.0962513	0.0795692	0.991694	0.908236	1.08282
CD25 on naive-mature B cell	MR Egger	25	-0.0321055	0.0547497	0.563314	-0.139415	0.0752038	0.968404	0.869867	1.0781
CD25 on naive-mature B cell	Weighted median	25	-0.0768689	0.0597752	0.198455	-0.194028	0.0402904	0.926011	0.823635	1.04111
CD25 on naive-mature B cell	Inverse variance weighted	25	-0.0430666	0.0357694	0.228586	-0.113175	0.0270413	0.957848	0.892995	1.02741
CD25 on naive-mature B cell	Simple mode	25	0.0225767	0.0878147	0.799297	-0.14954	0.194693	1.02283	0.861104	1.21494
CD25 on naive-mature B cell	Weighted mode	25	-0.0646409	0.055342	0.254269	-0.173111	0.0438294	0.937404	0.841044	1.0448
CD28- CD25++ CD8br %T cell	MR Egger	8	0.0536421	0.169925	0.762937	-0.279411	0.386695	1.05511	0.756229	1.47211
CD28- CD25++ CD8br %T cell	Weighted median	8	0.142905	0.101243	0.158093	-0.0555303	0.341341	1.15362	0.945983	1.40683
CD28- CD25++ CD8br %T cell	Inverse variance weighted	8	0.107619	0.076219	0.157958	-0.0417701	0.257008	1.11362	0.95909	1.29306
CD28- CD25++ CD8br %T cell	Simple mode	8	0.155256	0.149408	0.333295	-0.137583	0.448095	1.16796	0.871462	1.56533
CD28- CD25++ CD8br %T cell	Weighted mode	8	0.152991	0.144797	0.325794	-0.130811	0.436793	1.16531	0.877383	1.54774
CD28- CD25++ CD8br AC	MR Egger	25	-0.026857	0.0316348	0.404647	-0.0888611	0.0351471	0.9735	0.914973	1.03577
CD28- CD25++ CD8br AC	Weighted median	25	-0.00274953	0.035581	0.938405	-0.0724882	0.0669892	0.997254	0.930077	1.06928
CD28- CD25++ CD8br AC	Inverse variance weighted	25	0.0109202	0.0247475	0.65902	-0.0375848	0.0594253	1.01098	0.963113	1.06123
CD28- CD25++ CD8br AC	Simple mode	25	0.0429279	0.0621618	0.496453	-0.0789093	0.164765	1.04386	0.924124	1.17912
CD28- CD25++ CD8br AC	Weighted mode	25	-0.00529419	0.0304519	0.863438	-0.06498	0.0543916	0.99472	0.937086	1.0559
CD8 on CM CD8br	MR Egger	13	0.170701	0.125292	0.200307	-0.074871	0.416272	1.18614	0.927863	1.5163
CD8 on CM CD8br	Weighted median	13	0.125584	0.0681319	0.065292	-0.00795416	0.259123	1.13381	0.992077	1.29579
CD8 on CM CD8br	Inverse variance weighted	13	0.0889258	0.0490318	0.0697337	-0.00717645	0.185028	1.093	0.992849	1.20325
CD8 on CM CD8br	Simple mode	13	0.137449	0.109523	0.233377	-0.0772161	0.352114	1.14734	0.92569	1.42207
CD8 on CM CD8br	Weighted mode	13	0.142835	0.0847958	0.117901	-0.0233646	0.309035	1.15354	0.976906	1.36211
IgD+ AC	MR Egger	14	0.0169186	0.022383	0.464307	-0.026952	0.0607893	1.01706	0.973408	1.06267
IgD+ AC	Weighted median	14	0.0101897	0.0223851	0.648964	-0.033685	0.0540644	1.01024	0.966876	1.05555
IgD+ AC	Inverse variance weighted	14	0.0162292	0.0185517	0.381678	-0.0201321	0.0525905	1.01636	0.980069	1.054
IgD+ AC	Simple mode	14	0.0324738	0.04636	0.495981	-0.0583919	0.123339	1.03301	0.94328	1.13127
IgD+ AC	Weighted mode	14	0.00980923	0.0212481	0.651961	-0.0318371	0.0514556	1.00986	0.968664	1.0528
HLA DR on plasmacytoid DC	MR Egger	22	0.0522616	0.0328317	0.127112	-0.0120886	0.116612	1.05365	0.987984	1.12368
HLA DR on plasmacytoid DC	Weighted median	22	0.0524587	0.0269956	0.0519881	-0.000452656	0.10537	1.05386	0.999547	1.11112
HLA DR on plasmacytoid DC	Inverse variance weighted	22	0.045221	0.0221208	0.0409263	0.00186425	0.0885777	1.04626	1.00187	1.09262
HLA DR on plasmacytoid DC	Simple mode	22	0.0537642	0.052542	0.317828	-0.0492181	0.156747	1.05524	0.951973	1.1697
HLA DR on plasmacytoid DC	Weighted mode	22	0.0579388	0.0239467	0.0247008	0.0110032	0.104874	1.05965	1.01106	1.11057
CD28 on CD28+ CD45RA+ CD8br	MR Egger	16	-0.0530994	0.0542302	0.344125	-0.159391	0.0531919	0.948286	0.852663	1.05463
CD28 on CD28+ CD45RA+ CD8br	Weighted median	16	-0.0281414	0.0458481	0.53935	-0.118004	0.0617209	0.972251	0.888693	1.06367
CD28 on CD28+ CD45RA+ CD8br	Inverse variance weighted	16	-0.00538201	0.0366541	0.883264	-0.0772241	0.06646	0.994632	0.925682	1.06872
CD28 on CD28+ CD45RA+ CD8br	Simple mode	16	-0.0155581	0.0686429	0.823753	-0.150098	0.118982	0.984562	0.860623	1.12635
CD28 on CD28+ CD45RA+ CD8br	Weighted mode	16	-0.0155581	0.0406795	0.707487	-0.09529	0.0641737	0.984562	0.909109	1.06628
CD127 on granulocyte	MR Egger	31	-0.000134583	0.0488845	0.997822	-0.0959482	0.0956791	0.999865	0.908511	1.10041
CD127 on granulocyte	Weighted median	31	-0.00426665	0.0431373	0.921211	-0.0888157	0.0802824	0.995742	0.915014	1.08359
CD127 on granulocyte	Inverse variance weighted	31	-0.0164382	0.0302797	0.587214	-0.0757864	0.04291	0.983696	0.927014	1.04384
CD127 on granulocyte	Simple mode	31	-0.0222501	0.0710628	0.756368	-0.161533	0.117033	0.977996	0.850838	1.12416
CD127 on granulocyte	Weighted mode	31	-0.0084472	0.0455432	0.854103	-0.0977118	0.0808174	0.991588	0.90691	1.08417
PDL-1 on monocyte	MR Egger	15	0.0244995	0.0874062	0.783662	-0.146817	0.195816	1.0248	0.863452	1.2163
PDL-1 on monocyte	Weighted median	15	0.0718361	0.0656049	0.273525	-0.0567495	0.200422	1.07448	0.944831	1.22192
PDL-1 on monocyte	Inverse variance weighted	15	-0.0265117	0.049683	0.593607	-0.12389	0.070867	0.973837	0.883477	1.07344
PDL-1 on monocyte	Simple mode	15	0.0366799	0.0959834	0.70809	-0.151448	0.224807	1.03736	0.859463	1.25208
PDL-1 on monocyte	Weighted mode	15	0.0492148	0.0819106	0.557553	-0.11133	0.20976	1.05045	0.894643	1.23338
CD20 on IgD- CD27-	MR Egger	18	-0.135153	0.162483	0.417765	-0.453619	0.183314	0.873582	0.635325	1.20119
CD20 on IgD- CD27-	Weighted median	18	-0.0870803	0.0670272	0.193882	-0.218454	0.0442929	0.916603	0.803761	1.04529
CD20 on IgD- CD27-	Inverse variance weighted	18	-0.0646983	0.0526524	0.219154	-0.167897	0.0385005	0.93735	0.845441	1.03925
CD20 on IgD- CD27-	Simple mode	18	-0.126313	0.103236	0.237815	-0.328655	0.076029	0.881339	0.719891	1.07899
CD20 on IgD- CD27-	Weighted mode	18	-0.0913125	0.0831177	0.287262	-0.254223	0.0715982	0.912732	0.775519	1.07422
CD4 on CD39+ secreting Treg	MR Egger	22	0.000543055	0.0249189	0.982829	-0.0482979	0.049384	1.00054	0.95285	1.05062
CD4 on CD39+ secreting Treg	Weighted median	22	0.00698288	0.0273539	0.798507	-0.0466307	0.0605965	1.00701	0.95444	1.06247
CD4 on CD39+ secreting Treg	Inverse variance weighted	22	0.00104863	0.0199488	0.958078	-0.0380511	0.0401484	1.00105	0.962664	1.04097
CD4 on CD39+ secreting Treg	Simple mode	22	0.00715687	0.0490007	0.88527	-0.0888846	0.103198	1.00718	0.914951	1.10871
CD4 on CD39+ secreting Treg	Weighted mode	22	0.00341092	0.0233397	0.885203	-0.0423349	0.0491568	1.00342	0.958549	1.05039
HLA DR++ monocyte %monocyte	MR Egger	21	0.0540936	0.0606968	0.383964	-0.0648721	0.173059	1.05558	0.937187	1.18894
HLA DR++ monocyte %monocyte	Weighted median	21	0.0287244	0.051883	0.579827	-0.0729664	0.130415	1.02914	0.929632	1.1393
HLA DR++ monocyte %monocyte	Inverse variance weighted	21	0.0463981	0.0349071	0.183786	-0.0220198	0.114816	1.04749	0.978221	1.12167
HLA DR++ monocyte %monocyte	Simple mode	21	-0.0764735	0.0831915	0.368921	-0.239529	0.0865818	0.926377	0.786999	1.09044
HLA DR++ monocyte %monocyte	Weighted mode	21	-0.00187145	0.056818	0.974051	-0.113235	0.109492	0.99813	0.892941	1.11571
CD24 on IgD+ CD38-	MR Egger	21	-0.0355375	0.0328204	0.292454	-0.0998654	0.0287904	0.965087	0.904959	1.02921
CD24 on IgD+ CD38-	Weighted median	21	-0.0228508	0.0328452	0.486611	-0.0872274	0.0415259	0.977408	0.916469	1.0424
CD24 on IgD+ CD38-	Inverse variance weighted	21	-0.0205568	0.0241365	0.394386	-0.0678645	0.0267508	0.979653	0.934387	1.02711
CD24 on IgD+ CD38-	Simple mode	21	0.0147047	0.0562369	0.796398	-0.0955197	0.124929	1.01481	0.9089	1.13307
CD24 on IgD+ CD38-	Weighted mode	21	-0.0211861	0.030907	0.500911	-0.0817637	0.0393916	0.979037	0.92149	1.04018
CD11c on CD62L+ myeloid DC	MR Egger	26	0.0316841	0.0297486	0.297446	-0.0266231	0.0899914	1.03219	0.973728	1.09416
CD11c on CD62L+ myeloid DC	Weighted median	26	0.0130057	0.0314807	0.67951	-0.0486965	0.0747079	1.01309	0.95247	1.07757
CD11c on CD62L+ myeloid DC	Inverse variance weighted	26	-0.0118705	0.0235574	0.614334	-0.058043	0.034302	0.9882	0.943609	1.0349
CD11c on CD62L+ myeloid DC	Simple mode	26	-0.018228	0.0601458	0.764349	-0.136114	0.0996577	0.981937	0.872743	1.10479
CD11c on CD62L+ myeloid DC	Weighted mode	26	0.00747714	0.0279114	0.790983	-0.0472292	0.0621835	1.00751	0.953869	1.06416
CD25 on CD45RA+ CD4 not Treg	MR Egger	22	-0.0334542	0.025574	0.205665	-0.0835793	0.0166709	0.967099	0.919818	1.01681
CD25 on CD45RA+ CD4 not Treg	Weighted median	22	-0.00769899	0.0286015	0.78779	-0.063758	0.04836	0.992331	0.938232	1.04955
CD25 on CD45RA+ CD4 not Treg	Inverse variance weighted	22	-0.00591504	0.0211526	0.779756	-0.0473741	0.035544	0.994102	0.953731	1.03618
CD25 on CD45RA+ CD4 not Treg	Simple mode	22	0.0627536	0.0634958	0.334252	-0.0616982	0.187205	1.06476	0.940167	1.20587
CD25 on CD45RA+ CD4 not Treg	Weighted mode	22	-0.0189149	0.0244263	0.447344	-0.0667904	0.0289605	0.981263	0.935391	1.02938
Basophil AC	MR Egger	23	0.0154304	0.0159262	0.343638	-0.015785	0.0466458	1.01555	0.984339	1.04775
Basophil AC	Weighted median	23	0.0124319	0.019368	0.520953	-0.0255295	0.0503933	1.01251	0.974794	1.05168
Basophil AC	Inverse variance weighted	23	0.00400258	0.0131935	0.761604	-0.0218567	0.0298618	1.00401	0.97838	1.03031
Basophil AC	Simple mode	23	0.0162343	0.0305891	0.60093	-0.0437204	0.0761889	1.01637	0.957222	1.07917
Basophil AC	Weighted mode	23	0.00770979	0.0163626	0.642149	-0.024361	0.0397806	1.00774	0.975933	1.04058
CD16 on CD14+ CD16+ monocyte	MR Egger	23	0.0162003	0.0509181	0.753503	-0.0835992	0.116	1.01633	0.9198	1.123
CD16 on CD14+ CD16+ monocyte	Weighted median	23	0.00296158	0.0433923	0.945586	-0.0820874	0.0880105	1.00297	0.921191	1.092
CD16 on CD14+ CD16+ monocyte	Inverse variance weighted	23	-0.00452522	0.0337963	0.893484	-0.0707659	0.0617155	0.995485	0.93168	1.06366
CD16 on CD14+ CD16+ monocyte	Simple mode	23	-0.06412	0.0955233	0.509049	-0.251346	0.123106	0.937892	0.777753	1.131
CD16 on CD14+ CD16+ monocyte	Weighted mode	23	0.0117775	0.0372856	0.755077	-0.0613023	0.0848573	1.01185	0.940539	1.08856
BAFF-R on IgD+ CD38dim	MR Egger	25	0.0160007	0.025945	0.543478	-0.0348514	0.0668529	1.01613	0.965749	1.06914
BAFF-R on IgD+ CD38dim	Weighted median	25	0.00107406	0.023849	0.964079	-0.0456699	0.047818	1.00107	0.955357	1.04898
BAFF-R on IgD+ CD38dim	Inverse variance weighted	25	0.0124038	0.0196691	0.528288	-0.0261476	0.0509552	1.01248	0.974191	1.05228
BAFF-R on IgD+ CD38dim	Simple mode	25	-0.0203538	0.0402705	0.617869	-0.0992839	0.0585763	0.979852	0.905486	1.06033
BAFF-R on IgD+ CD38dim	Weighted mode	25	-0.000195587	0.0234097	0.993403	-0.0460787	0.0456875	0.999804	0.954967	1.04675
SSC-A on T cell	MR Egger	22	-0.0254781	0.0579784	0.665054	-0.139116	0.0881596	0.974844	0.870127	1.09216
SSC-A on T cell	Weighted median	22	-0.00428456	0.0574672	0.940568	-0.11692	0.108351	0.995725	0.889656	1.11444
SSC-A on T cell	Inverse variance weighted	22	0.000381298	0.0417114	0.992706	-0.081373	0.0821356	1.00038	0.92185	1.0856
SSC-A on T cell	Simple mode	22	-0.0795866	0.0962485	0.417598	-0.268234	0.10906	0.923498	0.764729	1.11523
SSC-A on T cell	Weighted mode	22	-0.0258705	0.0503164	0.612511	-0.124491	0.0727496	0.974461	0.882947	1.07546
CD3 on CD4+	MR Egger	30	-0.0443951	0.0426343	0.306644	-0.127958	0.0391681	0.956576	0.87989	1.03995
CD3 on CD4+	Weighted median	30	-0.0535771	0.044458	0.228159	-0.140715	0.0335607	0.947833	0.868737	1.03413
CD3 on CD4+	Inverse variance weighted	30	-0.0433231	0.0277726	0.118778	-0.0977574	0.0111111	0.957602	0.906869	1.01117
CD3 on CD4+	Simple mode	30	-0.0701075	0.0629805	0.27478	-0.193549	0.0533342	0.932294	0.824029	1.05478
CD3 on CD4+	Weighted mode	30	-0.0615895	0.0388519	0.123758	-0.137739	0.0145602	0.940269	0.871326	1.01467
Gr MDSC AC	MR Egger	21	0.125443	0.0654712	0.0705343	-0.00288016	0.253767	1.13365	0.997124	1.28887
Gr MDSC AC	Weighted median	21	-0.0322482	0.0473137	0.495503	-0.124983	0.0604867	0.968266	0.882512	1.06235
Gr MDSC AC	Inverse variance weighted	21	-0.00317811	0.0365186	0.93065	-0.0747545	0.0683983	0.996827	0.927971	1.07079
Gr MDSC AC	Simple mode	21	-0.10902	0.0864571	0.221829	-0.278476	0.0604356	0.896712	0.756936	1.0623
Gr MDSC AC	Weighted mode	21	-0.0241476	0.0663583	0.719753	-0.15421	0.105915	0.976142	0.857092	1.11173
SSC-A on CD8br	MR Egger	19	-0.000274197	0.0275561	0.992177	-0.0542842	0.0537358	0.999726	0.947163	1.05521
SSC-A on CD8br	Weighted median	19	0.00613159	0.0308381	0.842394	-0.0543111	0.0665743	1.00615	0.947137	1.06884
SSC-A on CD8br	Inverse variance weighted	19	0.0165899	0.0232185	0.474911	-0.0289184	0.0620981	1.01673	0.971496	1.06407
SSC-A on CD8br	Simple mode	19	0.063674	0.0641571	0.334124	-0.062074	0.189422	1.06574	0.939813	1.20855
SSC-A on CD8br	Weighted mode	19	0.00802307	0.0243847	0.745938	-0.039771	0.0558172	1.00806	0.961009	1.0574
CD86 on myeloid DC	MR Egger	19	-0.0715311	0.0819922	0.395138	-0.232236	0.0891735	0.930967	0.792759	1.09327
CD86 on myeloid DC	Weighted median	19	0.0166928	0.061487	0.786018	-0.103822	0.137207	1.01683	0.901386	1.14707
CD86 on myeloid DC	Inverse variance weighted	19	0.0361353	0.0434583	0.405695	-0.0490429	0.121313	1.0368	0.95214	1.12898
CD86 on myeloid DC	Simple mode	19	0.148106	0.125533	0.25343	-0.0979383	0.394151	1.15964	0.906705	1.48312
CD86 on myeloid DC	Weighted mode	19	-0.0377532	0.0901426	0.680305	-0.214433	0.138926	0.962951	0.806999	1.14904
CD20 on IgD+	MR Egger	21	-0.00172771	0.0232637	0.941575	-0.0473246	0.0438692	0.998274	0.953778	1.04485
CD20 on IgD+	Weighted median	21	-0.0109626	0.022628	0.628051	-0.0553135	0.0333883	0.989097	0.946188	1.03395
CD20 on IgD+	Inverse variance weighted	21	-0.0192421	0.0189134	0.308972	-0.0563124	0.0178281	0.980942	0.945244	1.01799
CD20 on IgD+	Simple mode	21	-0.0694154	0.0779493	0.383774	-0.222196	0.0833652	0.932939	0.800758	1.08694
CD20 on IgD+	Weighted mode	21	-0.0113812	0.0207438	0.589315	-0.0520391	0.0292767	0.988683	0.949292	1.02971
IgD on unsw mem	MR Egger	22	-0.0358937	0.035732	0.327125	-0.105928	0.034141	0.964743	0.899489	1.03473
IgD on unsw mem	Weighted median	22	-0.0373163	0.0330673	0.259111	-0.102128	0.0274956	0.963371	0.902914	1.02788
IgD on unsw mem	Inverse variance weighted	22	-0.0218166	0.0248893	0.380733	-0.0705997	0.0269664	0.97842	0.931835	1.02733
IgD on unsw mem	Simple mode	22	0.0229132	0.0530619	0.670273	-0.0810881	0.126915	1.02318	0.922112	1.13532
IgD on unsw mem	Weighted mode	22	-0.0293343	0.0318057	0.36685	-0.0916735	0.0330049	0.971092	0.912403	1.03356
CD14 on CD33br HLA DR+ CD14dim	MR Egger	17	-0.000813666	0.105634	0.993956	-0.207856	0.206228	0.999187	0.812324	1.22903
CD14 on CD33br HLA DR+ CD14dim	Weighted median	17	-0.0314779	0.0511677	0.538428	-0.131767	0.0688107	0.969012	0.876546	1.07123
CD14 on CD33br HLA DR+ CD14dim	Inverse variance weighted	17	-0.0244898	0.042976	0.568781	-0.108723	0.0597431	0.975808	0.896979	1.06156
CD14 on CD33br HLA DR+ CD14dim	Simple mode	17	-0.0421465	0.0940885	0.660198	-0.22656	0.142267	0.958729	0.797271	1.15288
CD14 on CD33br HLA DR+ CD14dim	Weighted mode	17	-0.0377459	0.0682356	0.587793	-0.171488	0.0959958	0.962958	0.842411	1.10075
Resting Treg AC	MR Egger	26	-0.0514735	0.0547173	0.356223	-0.158719	0.0557725	0.949829	0.853236	1.05736
Resting Treg AC	Weighted median	26	-0.0117956	0.0465348	0.799898	-0.103004	0.0794126	0.988274	0.902124	1.08265
Resting Treg AC	Inverse variance weighted	26	0.00520909	0.0336122	0.87684	-0.0606709	0.0710891	1.00522	0.941133	1.07368
Resting Treg AC	Simple mode	26	-0.0675572	0.0669658	0.322721	-0.19881	0.0636958	0.934674	0.819705	1.06577
Resting Treg AC	Weighted mode	26	-0.0178633	0.0410691	0.667326	-0.0983586	0.0626321	0.982295	0.906324	1.06464
CD19 on unsw mem	MR Egger	21	-0.0223352	0.0308628	0.47807	-0.0828262	0.0381558	0.977912	0.920511	1.03889
CD19 on unsw mem	Weighted median	21	-0.011693	0.0334484	0.726651	-0.077252	0.0538659	0.988375	0.925657	1.05534
CD19 on unsw mem	Inverse variance weighted	21	-0.0138056	0.0253983	0.586742	-0.0635863	0.0359751	0.986289	0.938393	1.03663
CD19 on unsw mem	Simple mode	21	0.0205279	0.0689437	0.768966	-0.114602	0.155658	1.02074	0.891721	1.16843
CD19 on unsw mem	Weighted mode	21	-0.0156362	0.0299103	0.606877	-0.0742605	0.042988	0.984485	0.92843	1.04393
Activated & resting Treg % CD4 Treg	MR Egger	28	0.00157533	0.0281627	0.95582	-0.0536236	0.0567743	1.00158	0.947789	1.05842
Activated & resting Treg % CD4 Treg	Weighted median	28	-0.0197661	0.0256036	0.440112	-0.0699492	0.030417	0.980428	0.932441	1.03088
Activated & resting Treg % CD4 Treg	Inverse variance weighted	28	-0.00126801	0.0219051	0.953839	-0.044202	0.041666	0.998733	0.956761	1.04255
Activated & resting Treg % CD4 Treg	Simple mode	28	-0.0405763	0.0499736	0.423919	-0.138525	0.057372	0.960236	0.870642	1.05905
Activated & resting Treg % CD4 Treg	Weighted mode	28	-0.00867219	0.0227353	0.705861	-0.0532334	0.035889	0.991365	0.948159	1.03654
CD45RA+ CD8br AC	MR Egger	27	-0.0183352	0.0115841	0.126039	-0.04104	0.00436963	0.981832	0.959791	1.00438
CD45RA+ CD8br AC	Weighted median	27	0.000232416	0.0147724	0.987447	-0.0287214	0.0291862	1.00023	0.971687	1.02962
CD45RA+ CD8br AC	Inverse variance weighted	27	-0.0125895	0.0105318	0.231938	-0.0332319	0.00805281	0.987489	0.967314	1.00809
CD45RA+ CD8br AC	Simple mode	27	-0.0252867	0.0300665	0.408003	-0.0842171	0.0336437	0.97503	0.919232	1.03422
CD45RA+ CD8br AC	Weighted mode	27	-0.00926286	0.0114731	0.426788	-0.0317502	0.0132245	0.99078	0.968749	1.01331
HVEM on TD CD4+	MR Egger	26	0.0213814	0.0435368	0.627809	-0.0639507	0.106714	1.02161	0.938051	1.11262
HVEM on TD CD4+	Weighted median	26	-0.0112103	0.0346133	0.746034	-0.0790523	0.0566317	0.988852	0.923992	1.05827
HVEM on TD CD4+	Inverse variance weighted	26	-0.0136014	0.0243424	0.57633	-0.0613126	0.0341097	0.986491	0.940529	1.0347
HVEM on TD CD4+	Simple mode	26	-0.107469	0.0777914	0.179349	-0.25994	0.0450026	0.898105	0.771098	1.04603
HVEM on TD CD4+	Weighted mode	26	0.0511779	0.0405195	0.218227	-0.0282403	0.130596	1.05251	0.972155	1.13951
CD38 on IgD+	MR Egger	14	0.0844459	0.131846	0.533895	-0.173972	0.342864	1.08811	0.84032	1.40898
CD38 on IgD+	Weighted median	14	0.0119871	0.0921997	0.896557	-0.168724	0.192699	1.01206	0.844742	1.21252
CD38 on IgD+	Inverse variance weighted	14	0.0379462	0.0683875	0.578983	-0.0960933	0.171986	1.03868	0.908379	1.18766
CD38 on IgD+	Simple mode	14	-0.0115864	0.130649	0.930685	-0.267658	0.244486	0.98848	0.765169	1.27696
CD38 on IgD+	Weighted mode	14	0.0123702	0.103012	0.906252	-0.189534	0.214274	1.01245	0.827345	1.23896
BAFF-R on CD20- CD38-	MR Egger	16	0.043128	0.0382207	0.278121	-0.0317847	0.118041	1.04407	0.968715	1.12529
BAFF-R on CD20- CD38-	Weighted median	16	0.00924494	0.0392312	0.813702	-0.0676482	0.0861381	1.00929	0.934589	1.08996
BAFF-R on CD20- CD38-	Inverse variance weighted	16	0.00702488	0.0275888	0.79901	-0.0470491	0.0610989	1.00705	0.954041	1.063
BAFF-R on CD20- CD38-	Simple mode	16	-0.028207	0.0612149	0.651562	-0.148188	0.0917743	0.972187	0.862269	1.09612
BAFF-R on CD20- CD38-	Weighted mode	16	0.0163777	0.0334048	0.631029	-0.0490956	0.0818511	1.01651	0.95209	1.08529
T cell AC	MR Egger	17	-0.0235218	0.0667516	0.729457	-0.154355	0.107311	0.976753	0.856968	1.11328
T cell AC	Weighted median	17	-0.0118825	0.0563457	0.832976	-0.12232	0.098555	0.988188	0.884865	1.10358
T cell AC	Inverse variance weighted	17	0.0246364	0.0400518	0.53848	-0.0538652	0.103138	1.02494	0.94756	1.10864
T cell AC	Simple mode	17	-0.0142913	0.086611	0.871006	-0.184049	0.155466	0.98581	0.831895	1.1682
T cell AC	Weighted mode	17	-0.0241684	0.0579723	0.682295	-0.137794	0.0894573	0.976121	0.871278	1.09358
CD33 on CD33dim HLA DR+ CD11b+	MR Egger	21	-0.0010053	0.0308531	0.974347	-0.0614773	0.0594667	0.998995	0.940374	1.06127
CD33 on CD33dim HLA DR+ CD11b+	Weighted median	21	-0.0141073	0.0232145	0.543391	-0.0596077	0.0313932	0.985992	0.942134	1.03189
CD33 on CD33dim HLA DR+ CD11b+	Inverse variance weighted	21	-0.0167231	0.0191244	0.381882	-0.0542069	0.0207608	0.983416	0.947236	1.02098
CD33 on CD33dim HLA DR+ CD11b+	Simple mode	21	0.0245196	0.0533908	0.651008	-0.0801263	0.129166	1.02482	0.923	1.13788
CD33 on CD33dim HLA DR+ CD11b+	Weighted mode	21	-0.00998499	0.0228919	0.667378	-0.0548531	0.0348832	0.990065	0.946624	1.0355
CD4 Treg AC	MR Egger	21	-0.0198397	0.0558765	0.726453	-0.129358	0.0896783	0.980356	0.87866	1.09382
CD4 Treg AC	Weighted median	21	-0.0100096	0.0495461	0.839896	-0.10712	0.0871008	0.99004	0.898418	1.09101
CD4 Treg AC	Inverse variance weighted	21	-0.00665273	0.0341919	0.845729	-0.0736689	0.0603634	0.993369	0.928979	1.06222
CD4 Treg AC	Simple mode	21	0.0539788	0.0792806	0.503769	-0.101411	0.209369	1.05546	0.903561	1.2329
CD4 Treg AC	Weighted mode	21	-0.0105993	0.0453811	0.817699	-0.0995462	0.0783476	0.989457	0.905248	1.0815
CD3 on NKT	MR Egger	16	0.00672597	0.0807733	0.934816	-0.15159	0.165042	1.00675	0.859341	1.17944
CD3 on NKT	Weighted median	16	-0.0575992	0.0606198	0.342025	-0.176414	0.0612155	0.944028	0.838271	1.06313
CD3 on NKT	Inverse variance weighted	16	-0.0529376	0.0471956	0.262005	-0.145441	0.0395657	0.948439	0.864641	1.04036
CD3 on NKT	Simple mode	16	-0.0837544	0.0980532	0.406445	-0.275939	0.10843	0.919657	0.758859	1.11453
CD3 on NKT	Weighted mode	16	-0.0719972	0.0827963	0.398237	-0.234278	0.0902835	0.930534	0.791142	1.09448
CD19 on IgD+	MR Egger	28	0.00752588	0.019391	0.701093	-0.0304805	0.0455322	1.00755	0.969979	1.04658
CD19 on IgD+	Weighted median	28	0.0288338	0.022159	0.193182	-0.0145978	0.0722654	1.02925	0.985508	1.07494
CD19 on IgD+	Inverse variance weighted	28	0.022451	0.0163012	0.168433	-0.00949943	0.0544014	1.0227	0.990546	1.05591
CD19 on IgD+	Simple mode	28	0.013162	0.0441294	0.767788	-0.0733315	0.0996555	1.01325	0.929293	1.10479
CD19 on IgD+	Weighted mode	28	0.0177284	0.0180353	0.334343	-0.0176208	0.0530776	1.01789	0.982534	1.05451
CM DN (CD4-CD8-) AC	MR Egger	4	-0.0151683	0.0538422	0.804634	-0.120699	0.0903624	0.984946	0.886301	1.09457
CM DN (CD4-CD8-) AC	Weighted median	4	-0.00153556	0.0422633	0.971017	-0.0843716	0.0813005	0.998466	0.91909	1.0847
CM DN (CD4-CD8-) AC	Inverse variance weighted	4	-0.00181207	0.0350064	0.958717	-0.0704246	0.0668004	0.99819	0.931998	1.06908
CM DN (CD4-CD8-) AC	Simple mode	4	0.0157633	0.0594796	0.80816	-0.100817	0.132343	1.01589	0.904099	1.1415
CM DN (CD4-CD8-) AC	Weighted mode	4	0.000223984	0.0383883	0.995711	-0.0750171	0.0754651	1.00022	0.927728	1.07839
BAFF-R on naive-mature B cell	MR Egger	23	0.00130052	0.0356373	0.971234	-0.0685486	0.0711496	1.0013	0.933748	1.07374
BAFF-R on naive-mature B cell	Weighted median	23	-0.00639413	0.0280872	0.819916	-0.0614451	0.0486568	0.993626	0.940405	1.04986
BAFF-R on naive-mature B cell	Inverse variance weighted	23	0.01678	0.0255981	0.512135	-0.0333923	0.0669523	1.01692	0.967159	1.06924
BAFF-R on naive-mature B cell	Simple mode	23	-0.00523087	0.0549511	0.925024	-0.112935	0.102473	0.994783	0.893209	1.10791
BAFF-R on naive-mature B cell	Weighted mode	23	-0.00523087	0.0259454	0.842074	-0.0560839	0.0456221	0.994783	0.94546	1.04668
CD28- CD8br %T cell	MR Egger	16	0.0786258	0.137351	0.5761	-0.190583	0.347835	1.0818	0.826477	1.416
CD28- CD8br %T cell	Weighted median	16	-0.0108256	0.076342	0.887235	-0.160456	0.138805	0.989233	0.851755	1.1489
CD28- CD8br %T cell	Inverse variance weighted	16	0.0148071	0.0549268	0.787485	-0.0928495	0.122464	1.01492	0.911331	1.13028
CD28- CD8br %T cell	Simple mode	16	0.117483	0.118974	0.339076	-0.115707	0.350672	1.12466	0.890737	1.42002
CD28- CD8br %T cell	Weighted mode	16	-0.0332883	0.101495	0.747461	-0.232219	0.165642	0.96726	0.792773	1.18015
CD3- lymphocyte AC	MR Egger	18	-0.0658173	0.107777	0.549988	-0.27706	0.145426	0.936302	0.758009	1.15653
CD3- lymphocyte AC	Weighted median	18	-0.00888274	0.0655806	0.892258	-0.137421	0.119655	0.991157	0.871604	1.12711
CD3- lymphocyte AC	Inverse variance weighted	18	-0.0337328	0.0535337	0.528615	-0.138659	0.0711932	0.96683	0.870525	1.07379
CD3- lymphocyte AC	Simple mode	18	0.00375076	0.101592	0.970979	-0.195369	0.202871	1.00376	0.822531	1.22491
CD3- lymphocyte AC	Weighted mode	18	-0.0140432	0.0990029	0.888869	-0.208089	0.180002	0.986055	0.812135	1.19722
CD28+ CD45RA- CD8dim %T cell	MR Egger	28	-0.00815093	0.0134368	0.549369	-0.0344871	0.0181852	0.991882	0.966101	1.01835
CD28+ CD45RA- CD8dim %T cell	Weighted median	28	-0.00384328	0.0139554	0.783011	-0.0311958	0.0235093	0.996164	0.969286	1.02379
CD28+ CD45RA- CD8dim %T cell	Inverse variance weighted	28	0.00532889	0.0126686	0.674019	-0.0195016	0.0301593	1.00534	0.980687	1.03062
CD28+ CD45RA- CD8dim %T cell	Simple mode	28	0.0564763	0.0269858	0.0458962	0.00358419	0.109368	1.0581	1.00359	1.11557
CD28+ CD45RA- CD8dim %T cell	Weighted mode	28	-0.00145653	0.0117563	0.902317	-0.0244989	0.0215858	0.998545	0.975799	1.02182
TD CD4+ %CD4+	MR Egger	22	-0.208623	0.100043	0.0500625	-0.404708	-0.0125391	0.811701	0.667172	0.987539
TD CD4+ %CD4+	Weighted median	22	-0.0768179	0.0674114	0.254479	-0.208944	0.0553085	0.926058	0.81144	1.05687
TD CD4+ %CD4+	Inverse variance weighted	22	-0.0472899	0.0467671	0.311931	-0.138954	0.0443736	0.953811	0.870268	1.04537
TD CD4+ %CD4+	Simple mode	22	-0.0952195	0.104781	0.373793	-0.300589	0.11015	0.909173	0.740382	1.11645
TD CD4+ %CD4+	Weighted mode	22	-0.0776933	0.0830622	0.360234	-0.240495	0.0851087	0.925248	0.786238	1.08884
IgD- CD24- %B cell	MR Egger	18	0.0134157	0.0376673	0.726372	-0.0604122	0.0872435	1.01351	0.941376	1.09116
IgD- CD24- %B cell	Weighted median	18	0.0115599	0.0394624	0.769571	-0.0657863	0.0889062	1.01163	0.936331	1.09298
IgD- CD24- %B cell	Inverse variance weighted	18	0.0169814	0.0295235	0.565168	-0.0408847	0.0748475	1.01713	0.95994	1.07772
IgD- CD24- %B cell	Simple mode	18	0.0266507	0.0592043	0.658291	-0.0893898	0.142691	1.02701	0.914489	1.15337
IgD- CD24- %B cell	Weighted mode	18	0.0167359	0.0374217	0.66036	-0.0566107	0.0900824	1.01688	0.944962	1.09426
HLA DR on CD14- CD16-	MR Egger	25	0.0151014	0.0259829	0.566754	-0.035825	0.0660279	1.01522	0.964809	1.06826
HLA DR on CD14- CD16-	Weighted median	25	-0.00297699	0.0270269	0.912291	-0.0559497	0.0499957	0.997027	0.945587	1.05127
HLA DR on CD14- CD16-	Inverse variance weighted	25	-0.000601364	0.0184558	0.974006	-0.0367747	0.0355719	0.999399	0.963893	1.03621
HLA DR on CD14- CD16-	Simple mode	25	-0.033657	0.0425392	0.436577	-0.117034	0.0497198	0.966903	0.889555	1.05098
HLA DR on CD14- CD16-	Weighted mode	25	-0.00032883	0.0249919	0.989611	-0.0493129	0.0486553	0.999671	0.951883	1.04986
CD25 on CD28+ CD4+	MR Egger	5	-0.370433	0.219882	0.190637	-0.801402	0.0605366	0.690435	0.448699	1.06241
CD25 on CD28+ CD4+	Weighted median	5	0.101578	0.117109	0.385736	-0.127956	0.331112	1.10692	0.879892	1.39252
CD25 on CD28+ CD4+	Inverse variance weighted	5	-0.014579	0.103728	0.888224	-0.217885	0.188727	0.985527	0.804218	1.20771
CD25 on CD28+ CD4+	Simple mode	5	0.125527	0.162151	0.482061	-0.192289	0.443342	1.13375	0.825069	1.5579
CD25 on CD28+ CD4+	Weighted mode	5	0.123553	0.130916	0.398728	-0.133041	0.380148	1.13151	0.875429	1.4625
CD127- CD8br %CD8br	MR Egger	14	-0.0333321	0.0441718	0.46504	-0.119909	0.0532446	0.967217	0.887001	1.05469
CD127- CD8br %CD8br	Weighted median	14	-0.0399947	0.0462108	0.386773	-0.130568	0.0505784	0.960795	0.877597	1.05188
CD127- CD8br %CD8br	Inverse variance weighted	14	-0.0379677	0.033841	0.261887	-0.104296	0.0283607	0.962744	0.900958	1.02877
CD127- CD8br %CD8br	Simple mode	14	-0.0919659	0.0770675	0.25407	-0.243018	0.0590865	0.912136	0.784257	1.06087
CD127- CD8br %CD8br	Weighted mode	14	-0.0409568	0.0425278	0.353091	-0.124311	0.0423978	0.959871	0.883105	1.04331
CD39 on CD39+ activated Treg	MR Egger	22	-0.00706609	0.0679442	0.918207	-0.140237	0.126105	0.992959	0.869152	1.1344
CD39 on CD39+ activated Treg	Weighted median	22	0.0145017	0.0443028	0.743418	-0.0723318	0.101335	1.01461	0.930222	1.10665
CD39 on CD39+ activated Treg	Inverse variance weighted	22	0.0157294	0.0304716	0.605716	-0.043995	0.0754538	1.01585	0.956959	1.07837
CD39 on CD39+ activated Treg	Simple mode	22	0.0221634	0.0767859	0.775687	-0.128337	0.172664	1.02241	0.879557	1.18847
CD39 on CD39+ activated Treg	Weighted mode	22	0.00781605	0.044724	0.862941	-0.0798429	0.095475	1.00785	0.923261	1.10018
CD19 on IgD- CD38dim	MR Egger	28	-0.031825	0.0444847	0.480728	-0.119015	0.055365	0.968676	0.887794	1.05693
CD19 on IgD- CD38dim	Weighted median	28	-0.0324046	0.0412255	0.431848	-0.113207	0.0483974	0.968115	0.892966	1.04959
CD19 on IgD- CD38dim	Inverse variance weighted	28	-0.00244173	0.0292376	0.933443	-0.0597475	0.054864	0.997561	0.942002	1.0564
CD19 on IgD- CD38dim	Simple mode	28	0.0833632	0.072736	0.261808	-0.0591994	0.225926	1.08694	0.942519	1.25348
CD19 on IgD- CD38dim	Weighted mode	28	-0.0251659	0.0402476	0.537039	-0.104051	0.0537194	0.975148	0.901179	1.05519
CD33 on CD33br HLA DR+ CD14dim	MR Egger	28	-0.0202842	0.0243034	0.411534	-0.0679189	0.0273505	0.97992	0.934336	1.02773
CD33 on CD33br HLA DR+ CD14dim	Weighted median	28	-0.013348	0.0204164	0.51325	-0.0533642	0.0266682	0.986741	0.948035	1.02703
CD33 on CD33br HLA DR+ CD14dim	Inverse variance weighted	28	-0.0201311	0.0153517	0.189748	-0.0502205	0.00995827	0.98007	0.95102	1.01001
CD33 on CD33br HLA DR+ CD14dim	Simple mode	28	0.0209947	0.0409848	0.612638	-0.0593356	0.101325	1.02122	0.94239	1.10664
CD33 on CD33br HLA DR+ CD14dim	Weighted mode	28	-0.0118675	0.0202023	0.561794	-0.0514641	0.0277291	0.988203	0.949838	1.02812
CD27 on CD20- CD38-	MR Egger	19	0.0295749	0.0487314	0.55194	-0.0659386	0.125088	1.03002	0.936188	1.13325
CD27 on CD20- CD38-	Weighted median	19	-0.00949949	0.0534121	0.858839	-0.114187	0.0951882	0.990545	0.892091	1.09987
CD27 on CD20- CD38-	Inverse variance weighted	19	0.0027014	0.0368371	0.941541	-0.0694994	0.0749022	1.00271	0.932861	1.07778
CD27 on CD20- CD38-	Simple mode	19	-0.166418	0.0861073	0.0691667	-0.335188	0.0023525	0.846692	0.715204	1.00236
CD27 on CD20- CD38-	Weighted mode	19	0.015364	0.0484435	0.754777	-0.0795853	0.110313	1.01548	0.923499	1.11663
PB/PC %lymphocyte	MR Egger	19	0.026587	0.0203481	0.208745	-0.0132952	0.0664693	1.02694	0.986793	1.06873
PB/PC %lymphocyte	Weighted median	19	0.0213758	0.0233236	0.359411	-0.0243385	0.0670902	1.02161	0.975955	1.06939
PB/PC %lymphocyte	Inverse variance weighted	19	0.0096802	0.0176246	0.582839	-0.0248641	0.0442245	1.00973	0.975442	1.04522
PB/PC %lymphocyte	Simple mode	19	-0.0116201	0.0431133	0.790591	-0.0961221	0.0728819	0.988447	0.908353	1.0756
PB/PC %lymphocyte	Weighted mode	19	0.0160759	0.0198156	0.427806	-0.0227626	0.0549144	1.01621	0.977494	1.05645
Lymphocyte %leukocyte	MR Egger	22	0.0511275	0.0333525	0.140957	-0.0142435	0.116498	1.05246	0.985857	1.12356
Lymphocyte %leukocyte	Weighted median	22	0.0408573	0.0355693	0.250694	-0.0288586	0.110573	1.0417	0.971554	1.11692
Lymphocyte %leukocyte	Inverse variance weighted	22	0.0230804	0.0267844	0.388847	-0.0294171	0.0755779	1.02335	0.971011	1.07851
Lymphocyte %leukocyte	Simple mode	22	0.0955136	0.0883606	0.291976	-0.0776732	0.2687	1.10022	0.925267	1.30826
Lymphocyte %leukocyte	Weighted mode	22	0.036453	0.0336352	0.290751	-0.029472	0.102378	1.03713	0.970958	1.1078
CD4 Treg %CD4	MR Egger	19	0.00200929	0.0529736	0.970185	-0.101819	0.105838	1.00201	0.903193	1.11164
CD4 Treg %CD4	Weighted median	19	0.0388089	0.04378	0.375373	-0.0469998	0.124618	1.03957	0.954088	1.13272
CD4 Treg %CD4	Inverse variance weighted	19	0.0262112	0.0355744	0.461244	-0.0435146	0.0959371	1.02656	0.957419	1.10069
CD4 Treg %CD4	Simple mode	19	0.0274643	0.0722519	0.708306	-0.114149	0.169078	1.02784	0.892125	1.18421
CD4 Treg %CD4	Weighted mode	19	0.0152567	0.0368321	0.683605	-0.0569341	0.0874475	1.01537	0.944656	1.09139
HVEM on CM CD8br	MR Egger	17	0.0391172	0.0390771	0.33269	-0.037474	0.115708	1.03989	0.963219	1.12267
HVEM on CM CD8br	Weighted median	17	0.0305587	0.0324339	0.346097	-0.0330116	0.0941291	1.03103	0.967527	1.0987
HVEM on CM CD8br	Inverse variance weighted	17	0.0142741	0.0222622	0.521404	-0.0293597	0.057908	1.01438	0.971067	1.05962
HVEM on CM CD8br	Simple mode	17	0.0294709	0.0601191	0.630641	-0.0883626	0.147304	1.02991	0.915429	1.15871
HVEM on CM CD8br	Weighted mode	17	0.0325938	0.0307602	0.305058	-0.0276963	0.0928838	1.03313	0.972684	1.09733
Sw mem %lymphocyte	MR Egger	18	0.0331805	0.0658395	0.621158	-0.095865	0.162226	1.03374	0.908587	1.17613
Sw mem %lymphocyte	Weighted median	18	0.0388462	0.0539261	0.471303	-0.066849	0.144541	1.03961	0.935336	1.15551
Sw mem %lymphocyte	Inverse variance weighted	18	0.0267109	0.0408256	0.512939	-0.0533073	0.106729	1.02707	0.948089	1.11263
Sw mem %lymphocyte	Simple mode	18	0.037421	0.0812312	0.650871	-0.121792	0.196634	1.03813	0.885332	1.2173
Sw mem %lymphocyte	Weighted mode	18	0.034976	0.0490859	0.485792	-0.0612324	0.131184	1.03559	0.940605	1.14018
CD25 on IgD- CD38-	MR Egger	22	0.00205562	0.0376445	0.956994	-0.0717276	0.0758389	1.00206	0.930784	1.07879
CD25 on IgD- CD38-	Weighted median	22	0.0415716	0.0333343	0.212357	-0.0237637	0.106907	1.04245	0.976516	1.11283
CD25 on IgD- CD38-	Inverse variance weighted	22	0.0276406	0.0291234	0.342576	-0.0294412	0.0847225	1.02803	0.970988	1.08842
CD25 on IgD- CD38-	Simple mode	22	0.0919838	0.0569488	0.121193	-0.0196359	0.203603	1.09635	0.980556	1.22581
CD25 on IgD- CD38-	Weighted mode	22	0.0539045	0.0304172	0.0908758	-0.00571319	0.113522	1.05538	0.994303	1.12022
CCR2 on CD14- CD16-	MR Egger	15	0.0055299	0.0511899	0.915624	-0.0948023	0.105862	1.00555	0.909553	1.11167
CCR2 on CD14- CD16-	Weighted median	15	0.014513	0.0489607	0.766909	-0.08145	0.110476	1.01462	0.921779	1.11681
CCR2 on CD14- CD16-	Inverse variance weighted	15	-0.0418522	0.0365933	0.252743	-0.113575	0.0298707	0.959011	0.892637	1.03032
CCR2 on CD14- CD16-	Simple mode	15	-0.118811	0.0823641	0.171157	-0.280245	0.0426228	0.887976	0.755599	1.04354
CCR2 on CD14- CD16-	Weighted mode	15	0.0274897	0.0469502	0.567525	-0.0645327	0.119512	1.02787	0.937505	1.12695
CM DN (CD4-CD8-) %T cell	MR Egger	14	-0.00219272	0.049083	0.965102	-0.0983953	0.0940099	0.99781	0.906291	1.09857
CM DN (CD4-CD8-) %T cell	Weighted median	14	-0.0185069	0.0524747	0.724326	-0.121357	0.0843435	0.981663	0.885717	1.088
CM DN (CD4-CD8-) %T cell	Inverse variance weighted	14	0.0119735	0.0386321	0.756608	-0.0637454	0.0876924	1.01205	0.938244	1.09165
CM DN (CD4-CD8-) %T cell	Simple mode	14	-0.0400837	0.0834299	0.638893	-0.203606	0.123439	0.960709	0.815783	1.13138
CM DN (CD4-CD8-) %T cell	Weighted mode	14	-0.0159613	0.0521777	0.764522	-0.11823	0.086307	0.984165	0.888492	1.09014
CD27 on T cell	MR Egger	21	-0.0217798	0.0261566	0.415375	-0.0730468	0.0294871	0.978456	0.929557	1.02993
CD27 on T cell	Weighted median	21	-0.0243734	0.0235575	0.300839	-0.070546	0.0217993	0.975921	0.931885	1.02204
CD27 on T cell	Inverse variance weighted	21	-0.0314225	0.0211615	0.137573	-0.0728989	0.010054	0.969066	0.929695	1.0101
CD27 on T cell	Simple mode	21	-0.0409117	0.0666001	0.54595	-0.171448	0.0896246	0.959914	0.842444	1.09376
CD27 on T cell	Weighted mode	21	-0.031236	0.0219724	0.170548	-0.0743019	0.0118298	0.969247	0.928391	1.0119
CD25hi CD45RA+ CD4 not Treg %T cell	MR Egger	27	0.02953	0.0195574	0.143602	-0.00880248	0.0678625	1.02997	0.991236	1.07022
CD25hi CD45RA+ CD4 not Treg %T cell	Weighted median	27	0.0326942	0.0221962	0.14076	-0.0108103	0.0761988	1.03323	0.989248	1.07918
CD25hi CD45RA+ CD4 not Treg %T cell	Inverse variance weighted	27	0.0341142	0.0158341	0.0312026	0.00307941	0.065149	1.0347	1.00308	1.06732
CD25hi CD45RA+ CD4 not Treg %T cell	Simple mode	27	0.0290421	0.0310477	0.358187	-0.0318113	0.0898955	1.02947	0.968689	1.09406
CD25hi CD45RA+ CD4 not Treg %T cell	Weighted mode	27	0.0236083	0.0196266	0.239865	-0.0148599	0.0620766	1.02389	0.98525	1.06404
CD25hi CD45RA- CD4 not Treg AC	MR Egger	21	-0.00786853	0.0282332	0.783487	-0.0632056	0.0474685	0.992162	0.93875	1.04861
CD25hi CD45RA- CD4 not Treg AC	Weighted median	21	-0.0277175	0.0216535	0.200528	-0.0701583	0.0147233	0.972663	0.932246	1.01483
CD25hi CD45RA- CD4 not Treg AC	Inverse variance weighted	21	0.00208332	0.0208128	0.920267	-0.0387097	0.0428763	1.00209	0.96203	1.04381
CD25hi CD45RA- CD4 not Treg AC	Simple mode	21	-0.0394832	0.040149	0.33715	-0.118175	0.0392088	0.961286	0.88854	1.03999
CD25hi CD45RA- CD4 not Treg AC	Weighted mode	21	-0.0167657	0.0193417	0.396323	-0.0546754	0.021144	0.983374	0.946792	1.02137
CD19 on IgD+ CD24+	MR Egger	33	-0.0147936	0.0234169	0.532183	-0.0606907	0.0311035	0.985315	0.941114	1.03159
CD19 on IgD+ CD24+	Weighted median	33	-0.00790028	0.0260613	0.761782	-0.0589805	0.0431799	0.992131	0.942725	1.04413
CD19 on IgD+ CD24+	Inverse variance weighted	33	-0.0179703	0.0189195	0.342198	-0.0550526	0.0191119	0.98219	0.946435	1.0193
CD19 on IgD+ CD24+	Simple mode	33	0.0116694	0.0386809	0.764844	-0.0641452	0.0874841	1.01174	0.937869	1.09142
CD19 on IgD+ CD24+	Weighted mode	33	-0.0086325	0.0239486	0.720872	-0.0555718	0.0383068	0.991405	0.945944	1.03905
CD127 on CD8br	MR Egger	24	-0.139597	0.0716739	0.0643283	-0.280078	0.000883934	0.869709	0.755725	1.00088
CD127 on CD8br	Weighted median	24	-0.0693636	0.0604222	0.250976	-0.187791	0.049064	0.932987	0.828788	1.05029
CD127 on CD8br	Inverse variance weighted	24	-0.0412677	0.0380523	0.278144	-0.11585	0.0333149	0.959572	0.890609	1.03388
CD127 on CD8br	Simple mode	24	-0.00874432	0.0938321	0.926559	-0.192655	0.175167	0.991294	0.824766	1.19144
CD127 on CD8br	Weighted mode	24	-0.0590787	0.0568091	0.309172	-0.170425	0.0522672	0.942633	0.843307	1.05366
CD28+ DN (CD4-CD8-) %T cell	MR Egger	24	-0.0394837	0.066297	0.557549	-0.169426	0.0904585	0.961286	0.844149	1.09468
CD28+ DN (CD4-CD8-) %T cell	Weighted median	24	-0.0108759	0.0613482	0.859288	-0.131118	0.109367	0.989183	0.877114	1.11557
CD28+ DN (CD4-CD8-) %T cell	Inverse variance weighted	24	-0.00265556	0.0401496	0.947265	-0.0813488	0.0760377	0.997348	0.921872	1.079
CD28+ DN (CD4-CD8-) %T cell	Simple mode	24	0.058187	0.097935	0.558219	-0.133766	0.250139	1.05991	0.874795	1.2842
CD28+ DN (CD4-CD8-) %T cell	Weighted mode	24	-0.00382609	0.0553974	0.945534	-0.112405	0.104753	0.996181	0.893682	1.11044
EM CD8br %CD8br	MR Egger	23	0.00534164	0.0175945	0.764422	-0.0291436	0.0398269	1.00536	0.971277	1.04063
EM CD8br %CD8br	Weighted median	23	0.00803879	0.0199228	0.686583	-0.03101	0.0470875	1.00807	0.969466	1.04821
EM CD8br %CD8br	Inverse variance weighted	23	0.000677178	0.0153651	0.964847	-0.0294384	0.0307928	1.00068	0.970991	1.03127
EM CD8br %CD8br	Simple mode	23	-0.0180813	0.0410443	0.66385	-0.0985282	0.0623655	0.982081	0.90617	1.06435
EM CD8br %CD8br	Weighted mode	23	0.00574403	0.0160906	0.724509	-0.0257936	0.0372817	1.00576	0.974536	1.03799
CD3 on CM CD4+	MR Egger	25	-0.00216107	0.0320079	0.946754	-0.0648966	0.0605745	0.997841	0.937164	1.06245
CD3 on CM CD4+	Weighted median	25	0.0102155	0.0329675	0.756663	-0.0544009	0.0748319	1.01027	0.947052	1.0777
CD3 on CM CD4+	Inverse variance weighted	25	-0.00222265	0.0226164	0.921713	-0.0465508	0.0421055	0.99778	0.954516	1.043
CD3 on CM CD4+	Simple mode	25	-0.0322214	0.0542496	0.558105	-0.138551	0.0741078	0.968292	0.870619	1.07692
CD3 on CM CD4+	Weighted mode	25	0.00747739	0.0312255	0.812779	-0.0537245	0.0686793	1.00751	0.947693	1.07109
CD19 on CD20- CD38-	MR Egger	20	0.0317217	0.0743304	0.674611	-0.113966	0.177409	1.03223	0.892288	1.19412
CD19 on CD20- CD38-	Weighted median	20	-0.0789781	0.058508	0.177058	-0.193654	0.0356975	0.92406	0.823943	1.03634
CD19 on CD20- CD38-	Inverse variance weighted	20	-0.0127294	0.0417562	0.76048	-0.0945716	0.0691128	0.987351	0.909763	1.07156
CD19 on CD20- CD38-	Simple mode	20	-0.110973	0.104834	0.303073	-0.316449	0.0945018	0.894963	0.728732	1.09911
CD19 on CD20- CD38-	Weighted mode	20	-0.0810774	0.0731491	0.281529	-0.22445	0.0622948	0.922122	0.798956	1.06428
DC AC	MR Egger	21	-0.0887693	0.0737725	0.243645	-0.233363	0.0558247	0.915057	0.791866	1.05741
DC AC	Weighted median	21	-0.0761482	0.0563797	0.176814	-0.186652	0.034356	0.926679	0.829732	1.03495
DC AC	Inverse variance weighted	21	-0.0176637	0.0426894	0.679041	-0.101335	0.0660076	0.982491	0.90363	1.06823
DC AC	Simple mode	21	-0.0808227	0.0905928	0.38292	-0.258385	0.0967393	0.922357	0.772298	1.10157
DC AC	Weighted mode	21	-0.084867	0.0578756	0.158096	-0.198303	0.0285692	0.918634	0.820121	1.02898
CD4 on HLA DR+ CD4+	MR Egger	21	-0.064996	0.0804656	0.429232	-0.222709	0.0927165	0.937071	0.800348	1.09715
CD4 on HLA DR+ CD4+	Weighted median	21	0.000201857	0.0581329	0.997229	-0.113739	0.114142	1.0002	0.892491	1.12091
CD4 on HLA DR+ CD4+	Inverse variance weighted	21	-0.0375249	0.0403794	0.35273	-0.116668	0.0416187	0.96317	0.88988	1.0425
CD4 on HLA DR+ CD4+	Simple mode	21	0.000782787	0.0876411	0.992962	-0.170994	0.172559	1.00078	0.842827	1.18834
CD4 on HLA DR+ CD4+	Weighted mode	21	-0.0148346	0.0817222	0.857783	-0.17501	0.145341	0.985275	0.839449	1.15643
HLA DR+ CD8br %T cell	MR Egger	33	-0.0313677	0.02686	0.251783	-0.0840133	0.021278	0.969119	0.919419	1.02151
HLA DR+ CD8br %T cell	Weighted median	33	-0.0207068	0.0290076	0.475327	-0.0775617	0.0361482	0.979506	0.92537	1.03681
HLA DR+ CD8br %T cell	Inverse variance weighted	33	-0.0092471	0.019785	0.640228	-0.0480256	0.0295314	0.990796	0.953109	1.02997
HLA DR+ CD8br %T cell	Simple mode	33	0.0359186	0.0455842	0.436517	-0.0534264	0.125264	1.03657	0.947976	1.13345
HLA DR+ CD8br %T cell	Weighted mode	33	-0.0258944	0.0258786	0.324522	-0.0766164	0.0248276	0.974438	0.926245	1.02514
CD40 on monocytes	MR Egger	29	0.027777	0.0199102	0.174352	-0.011247	0.066801	1.02817	0.988816	1.06908
CD40 on monocytes	Weighted median	29	0.0174416	0.022216	0.432399	-0.0261017	0.060985	1.01759	0.974236	1.06288
CD40 on monocytes	Inverse variance weighted	29	0.0152248	0.0154609	0.324757	-0.0150786	0.0455282	1.01534	0.985035	1.04658
CD40 on monocytes	Simple mode	29	-0.00627964	0.0309155	0.840508	-0.0668741	0.0543148	0.99374	0.935313	1.05582
CD40 on monocytes	Weighted mode	29	0.0227752	0.01638	0.175354	-0.00932967	0.05488	1.02304	0.990714	1.05641
CD25 on CD24+ CD27+	MR Egger	26	0.00082234	0.0154525	0.957999	-0.0294646	0.0311093	1.00082	0.970965	1.0316
CD25 on CD24+ CD27+	Weighted median	26	0.00185665	0.0143785	0.897257	-0.0263252	0.0300385	1.00186	0.974018	1.03049
CD25 on CD24+ CD27+	Inverse variance weighted	26	0.00158197	0.0135184	0.906841	-0.024914	0.028078	1.00158	0.975394	1.02848
CD25 on CD24+ CD27+	Simple mode	26	-0.0209364	0.0655073	0.751925	-0.149331	0.107458	0.979281	0.861284	1.11344
CD25 on CD24+ CD27+	Weighted mode	26	0.00303131	0.0119229	0.801388	-0.0203376	0.0264002	1.00304	0.979868	1.02675
CD45 on NKT	MR Egger	22	0.026932	0.0422862	0.531415	-0.055949	0.109813	1.0273	0.945587	1.11607
CD45 on NKT	Weighted median	22	0.057185	0.0384904	0.13736	-0.0182562	0.132626	1.05885	0.981909	1.14182
CD45 on NKT	Inverse variance weighted	22	0.0189288	0.0270176	0.483547	-0.0340257	0.0718832	1.01911	0.966547	1.07453
CD45 on NKT	Simple mode	22	0.0753235	0.0547583	0.183454	-0.0320029	0.18265	1.07823	0.968504	1.20039
CD45 on NKT	Weighted mode	22	0.0637688	0.0463539	0.183414	-0.027085	0.154622	1.06585	0.973279	1.16722
CD3 on CD8br	MR Egger	21	-0.0383341	0.035418	0.29265	-0.107753	0.0310852	0.962391	0.897849	1.03157
CD3 on CD8br	Weighted median	21	0.00906474	0.0389195	0.815831	-0.0672175	0.085347	1.00911	0.934992	1.08909
CD3 on CD8br	Inverse variance weighted	21	0.0272422	0.0293958	0.354063	-0.0303736	0.084858	1.02762	0.970083	1.08856
CD3 on CD8br	Simple mode	21	0.0390124	0.0754387	0.61073	-0.108847	0.186872	1.03978	0.896867	1.20547
CD3 on CD8br	Weighted mode	21	-0.000499193	0.0326921	0.987968	-0.0645757	0.0635773	0.999501	0.937465	1.06564
CD28 on CD39+ activated Treg	MR Egger	19	-0.0598403	0.0344458	0.100428	-0.127354	0.00767337	0.941915	0.880422	1.0077
CD28 on CD39+ activated Treg	Weighted median	19	-0.040505	0.0337247	0.229733	-0.106605	0.0255954	0.960304	0.89888	1.02593
CD28 on CD39+ activated Treg	Inverse variance weighted	19	-0.039145	0.0241266	0.104699	-0.0864331	0.00814305	0.961611	0.917197	1.00818
CD28 on CD39+ activated Treg	Simple mode	19	-0.0423137	0.0486173	0.395572	-0.137604	0.0529762	0.958569	0.871444	1.0544
CD28 on CD39+ activated Treg	Weighted mode	19	-0.0423137	0.0372808	0.271264	-0.115384	0.0307567	0.958569	0.891024	1.03123
CCR2 on CD62L+ plasmacytoid DC	MR Egger	19	0.0630111	0.0443397	0.173372	-0.0238946	0.149917	1.06504	0.976389	1.16174
CCR2 on CD62L+ plasmacytoid DC	Weighted median	19	0.0730457	0.0457759	0.11055	-0.016675	0.162766	1.07578	0.983463	1.17676
CCR2 on CD62L+ plasmacytoid DC	Inverse variance weighted	19	0.060323	0.0301415	0.0453573	0.00124562	0.1194	1.06218	1.00125	1.12682
CCR2 on CD62L+ plasmacytoid DC	Simple mode	19	0.0283038	0.0710722	0.695138	-0.110998	0.167605	1.02871	0.894941	1.18247
CCR2 on CD62L+ plasmacytoid DC	Weighted mode	19	0.092492	0.0429707	0.0451781	0.00826946	0.176714	1.0969	1.0083	1.19329
CD24 on CD24+ CD27+	MR Egger	3	-0.0672403	0.093565	0.603302	-0.250628	0.116147	0.934971	0.778312	1.12316
CD24 on CD24+ CD27+	Weighted median	3	-0.0172626	0.082376	0.834012	-0.17872	0.144194	0.982885	0.83634	1.15511
CD24 on CD24+ CD27+	Inverse variance weighted	3	-0.010982	0.0733297	0.880952	-0.154708	0.132744	0.989078	0.856665	1.14196
CD24 on CD24+ CD27+	Simple mode	3	0.114045	0.143148	0.509179	-0.166525	0.394615	1.1208	0.846601	1.48381
CD24 on CD24+ CD27+	Weighted mode	3	-0.0391405	0.0796097	0.671626	-0.195176	0.116895	0.961616	0.82269	1.124
Activated Treg %CD4 Treg	MR Egger	30	-0.0105329	0.0439901	0.812511	-0.0967535	0.0756878	0.989522	0.90778	1.07863
Activated Treg %CD4 Treg	Weighted median	30	-0.0231374	0.0389149	0.552135	-0.0994107	0.0531358	0.977128	0.905371	1.05457
Activated Treg %CD4 Treg	Inverse variance weighted	30	-0.00348072	0.030338	0.908658	-0.0629432	0.0559817	0.996525	0.938997	1.05758
Activated Treg %CD4 Treg	Simple mode	30	-0.0694217	0.0752902	0.364108	-0.216991	0.0781471	0.932933	0.804938	1.08128
Activated Treg %CD4 Treg	Weighted mode	30	-0.0236268	0.0385722	0.544958	-0.0992284	0.0519748	0.97665	0.905536	1.05335
CD24 on IgD- CD38dim	MR Egger	6	0.0668631	0.180038	0.729187	-0.286012	0.419739	1.06915	0.751253	1.52156
CD24 on IgD- CD38dim	Weighted median	6	0.0442227	0.101739	0.663802	-0.155185	0.24363	1.04522	0.856257	1.27587
CD24 on IgD- CD38dim	Inverse variance weighted	6	0.00483108	0.109459	0.964796	-0.209709	0.219371	1.00484	0.81082	1.24529
CD24 on IgD- CD38dim	Simple mode	6	0.108107	0.164991	0.541264	-0.215276	0.431489	1.11417	0.806319	1.53955
CD24 on IgD- CD38dim	Weighted mode	6	0.0499222	0.143436	0.741981	-0.231213	0.331057	1.05119	0.793571	1.39244
Activated & secreting Treg AC	MR Egger	21	0.00296431	0.0168869	0.862514	-0.0301341	0.0360627	1.00297	0.970315	1.03672
Activated & secreting Treg AC	Weighted median	21	-0.0102557	0.0187047	0.583487	-0.0469169	0.0264054	0.989797	0.954167	1.02676
Activated & secreting Treg AC	Inverse variance weighted	21	-0.00209067	0.0134991	0.87692	-0.0285489	0.0243676	0.997912	0.971855	1.02467
Activated & secreting Treg AC	Simple mode	21	0.0199459	0.0295436	0.507322	-0.0379596	0.0778514	1.02015	0.962752	1.08096
Activated & secreting Treg AC	Weighted mode	21	-0.00194274	0.015186	0.899482	-0.0317073	0.0278218	0.998059	0.96879	1.02821
IgD+ CD38dim %lymphocyte	MR Egger	32	-0.0300975	0.0185497	0.115154	-0.0664549	0.00626001	0.970351	0.935705	1.00628
IgD+ CD38dim %lymphocyte	Weighted median	32	-0.0386784	0.0240396	0.107629	-0.0857961	0.00843925	0.96206	0.917781	1.00847
IgD+ CD38dim %lymphocyte	Inverse variance weighted	32	-0.0409031	0.0161556	0.0113471	-0.072568	-0.00923812	0.959922	0.930003	0.990804
IgD+ CD38dim %lymphocyte	Simple mode	32	-0.0504787	0.0637449	0.434445	-0.175419	0.0744613	0.950774	0.839106	1.0773
IgD+ CD38dim %lymphocyte	Weighted mode	32	-0.0325977	0.0195119	0.104858	-0.0708411	0.00564576	0.967928	0.93161	1.00566
CD45 on HLA DR+ T cell	MR Egger	18	-0.022405	0.0478461	0.645906	-0.116183	0.0713734	0.977844	0.890312	1.07398
CD45 on HLA DR+ T cell	Weighted median	18	-0.00811758	0.0442925	0.854585	-0.094931	0.0786958	0.991915	0.909436	1.08188
CD45 on HLA DR+ T cell	Inverse variance weighted	18	0.0102801	0.0334931	0.758896	-0.0553663	0.0759264	1.01033	0.946138	1.07888
CD45 on HLA DR+ T cell	Simple mode	18	0.100598	0.0684683	0.160022	-0.0335994	0.234796	1.10583	0.966959	1.26465
CD45 on HLA DR+ T cell	Weighted mode	18	-0.0014592	0.037983	0.969803	-0.075906	0.0729876	0.998542	0.926903	1.07572
CD25 on B cell	MR Egger	24	0.0273897	0.0356892	0.450973	-0.0425612	0.0973406	1.02777	0.958332	1.10224
CD25 on B cell	Weighted median	24	0.0313418	0.0332191	0.34543	-0.0337675	0.0964512	1.03184	0.966796	1.10126
CD25 on B cell	Inverse variance weighted	24	0.00488799	0.0296306	0.868972	-0.0531879	0.0629639	1.0049	0.948202	1.06499
CD25 on B cell	Simple mode	24	0.0521935	0.0688855	0.456333	-0.0828221	0.187209	1.05358	0.920515	1.20588
CD25 on B cell	Weighted mode	24	0.0305056	0.0329648	0.364366	-0.0341053	0.0951166	1.03098	0.96647	1.09979
CX3CR1 on CD14+ CD16- monocyte	MR Egger	27	-0.103903	0.0546588	0.068899	-0.211034	0.00322849	0.901313	0.809747	1.00323
CX3CR1 on CD14+ CD16- monocyte	Weighted median	27	-0.0845656	0.044902	0.0596544	-0.172573	0.0034422	0.918911	0.841496	1.00345
CX3CR1 on CD14+ CD16- monocyte	Inverse variance weighted	27	-0.0691381	0.0287562	0.0162041	-0.1255	-0.012776	0.933198	0.882056	0.987305
CX3CR1 on CD14+ CD16- monocyte	Simple mode	27	-0.084445	0.0670726	0.219214	-0.215907	0.0470173	0.919022	0.80581	1.04814
CX3CR1 on CD14+ CD16- monocyte	Weighted mode	27	-0.0816566	0.0474198	0.0969491	-0.174599	0.0112863	0.921588	0.839793	1.01135
CD64 on monocyte	MR Egger	28	0.0468601	0.0367106	0.213073	-0.0250927	0.118813	1.04798	0.97522	1.12616
CD64 on monocyte	Weighted median	28	0.0185207	0.0344641	0.590997	-0.0490289	0.0860703	1.01869	0.952154	1.08988
CD64 on monocyte	Inverse variance weighted	28	0.0335035	0.0234746	0.153517	-0.0125068	0.0795138	1.03407	0.987571	1.08276
CD64 on monocyte	Simple mode	28	-0.00522066	0.0540426	0.923755	-0.111144	0.100703	0.994793	0.89481	1.10595
CD64 on monocyte	Weighted mode	28	0.01927	0.0366591	0.603419	-0.0525817	0.0911218	1.01946	0.948777	1.0954
NKT %T cell	MR Egger	34	0.027462	0.0408564	0.506307	-0.0526166	0.107541	1.02784	0.948744	1.11354
NKT %T cell	Weighted median	34	0.0302459	0.0454852	0.506076	-0.0589052	0.119397	1.03071	0.942796	1.12682
NKT %T cell	Inverse variance weighted	34	0.0337343	0.0271233	0.213596	-0.0194274	0.0868959	1.03431	0.98076	1.09078
NKT %T cell	Simple mode	34	0.060296	0.0715377	0.405376	-0.0799178	0.20051	1.06215	0.923192	1.22203
NKT %T cell	Weighted mode	34	0.0257105	0.0412871	0.537746	-0.0552122	0.106633	1.02604	0.946284	1.11253
CD33dim HLA DR+ CD11b- AC	MR Egger	28	-0.0104436	0.0216984	0.634324	-0.0529724	0.0320852	0.989611	0.948406	1.03261
CD33dim HLA DR+ CD11b- AC	Weighted median	28	0.00706846	0.0262982	0.788098	-0.0444759	0.0586128	1.00709	0.956499	1.06036
CD33dim HLA DR+ CD11b- AC	Inverse variance weighted	28	-0.00422001	0.0173656	0.807998	-0.0382567	0.0298167	0.995789	0.962466	1.03027
CD33dim HLA DR+ CD11b- AC	Simple mode	28	0.0108345	0.0518408	0.83602	-0.0907735	0.112443	1.01089	0.913225	1.11901
CD33dim HLA DR+ CD11b- AC	Weighted mode	28	0.00634365	0.0227371	0.782371	-0.0382211	0.0509084	1.00636	0.9625	1.05223
HLA DR on HLA DR+ T cell	MR Egger	19	-0.0531747	0.0367226	0.165806	-0.125151	0.0188016	0.948214	0.882364	1.01898
HLA DR on HLA DR+ T cell	Weighted median	19	-0.0360785	0.0391888	0.357241	-0.112888	0.0407314	0.964565	0.89325	1.04157
HLA DR on HLA DR+ T cell	Inverse variance weighted	19	-0.0481089	0.0273768	0.0788694	-0.101767	0.00554972	0.95303	0.90324	1.00557
HLA DR on HLA DR+ T cell	Simple mode	19	-0.0593178	0.0736931	0.431365	-0.203756	0.0851207	0.942407	0.815661	1.08885
HLA DR on HLA DR+ T cell	Weighted mode	19	-0.0466563	0.0356735	0.207374	-0.116576	0.0232636	0.954415	0.889962	1.02354
CD27 on IgD+ CD38- unsw mem	MR Egger	24	-0.0646152	0.0436593	0.153055	-0.150187	0.0209569	0.937428	0.860547	1.02118
CD27 on IgD+ CD38- unsw mem	Weighted median	24	-0.00351996	0.0322408	0.913062	-0.0667119	0.059672	0.996486	0.935465	1.06149
CD27 on IgD+ CD38- unsw mem	Inverse variance weighted	24	0.00346732	0.0260344	0.894049	-0.0475601	0.0544947	1.00347	0.953553	1.05601
CD27 on IgD+ CD38- unsw mem	Simple mode	24	-0.00570768	0.0518033	0.913222	-0.107242	0.0958267	0.994309	0.898308	1.10057
CD27 on IgD+ CD38- unsw mem	Weighted mode	24	-0.000768911	0.0328221	0.981512	-0.0651001	0.0635623	0.999231	0.936974	1.06563
CD28+ DN (CD4-CD8-) %DN	MR Egger	28	-0.0208986	0.0446431	0.643595	-0.108399	0.0666019	0.979318	0.897269	1.06887
CD28+ DN (CD4-CD8-) %DN	Weighted median	28	0.0146517	0.0448343	0.743821	-0.0732235	0.102527	1.01476	0.929393	1.10797
CD28+ DN (CD4-CD8-) %DN	Inverse variance weighted	28	-0.0248803	0.0301442	0.409158	-0.0839629	0.0342023	0.975427	0.919465	1.03479
CD28+ DN (CD4-CD8-) %DN	Simple mode	28	0.00351305	0.0758591	0.963404	-0.145171	0.152197	1.00352	0.864875	1.16439
CD28+ DN (CD4-CD8-) %DN	Weighted mode	28	0.00351305	0.04007	0.930784	-0.0750242	0.0820503	1.00352	0.927721	1.08551
IgD- CD27- %B cell	MR Egger	16	-0.105141	0.0821379	0.221331	-0.266131	0.0558494	0.900198	0.766339	1.05744
IgD- CD27- %B cell	Weighted median	16	-0.0360055	0.0618388	0.560399	-0.15721	0.0851985	0.964635	0.854525	1.08893
IgD- CD27- %B cell	Inverse variance weighted	16	-0.0274473	0.0443182	0.535703	-0.114311	0.0594164	0.972926	0.891981	1.06122
IgD- CD27- %B cell	Simple mode	16	0.157133	0.114723	0.190943	-0.067723	0.381989	1.17015	0.934519	1.4652
IgD- CD27- %B cell	Weighted mode	16	-0.0435495	0.0653458	0.515246	-0.171627	0.0845284	0.957385	0.842293	1.0882
Transitional %B cell	MR Egger	16	-0.0865221	0.108356	0.437919	-0.298901	0.125857	0.917115	0.741633	1.13412
Transitional %B cell	Weighted median	16	-0.0410092	0.0796888	0.606821	-0.197199	0.115181	0.95982	0.821027	1.12208
Transitional %B cell	Inverse variance weighted	16	-0.0311714	0.0546387	0.568338	-0.138263	0.0759204	0.969309	0.870869	1.07888
Transitional %B cell	Simple mode	16	-0.0655018	0.117668	0.585964	-0.29613	0.165127	0.936597	0.743691	1.17954
Transitional %B cell	Weighted mode	16	-0.0655018	0.0908278	0.481898	-0.243524	0.112521	0.936597	0.78386	1.1191
CD11c+ HLA DR++ monocyte %monocyte	MR Egger	15	0.0842621	0.0326236	0.0227333	0.0203197	0.148204	1.08791	1.02053	1.15975
CD11c+ HLA DR++ monocyte %monocyte	Weighted median	15	0.0645987	0.037376	0.0839258	-0.00865821	0.137856	1.06673	0.991379	1.14781
CD11c+ HLA DR++ monocyte %monocyte	Inverse variance weighted	15	0.0527688	0.0277023	0.056799	-0.00152765	0.107065	1.05419	0.998474	1.11301
CD11c+ HLA DR++ monocyte %monocyte	Simple mode	15	-0.0460787	0.0966659	0.640944	-0.235544	0.143386	0.954967	0.790141	1.15418
CD11c+ HLA DR++ monocyte %monocyte	Weighted mode	15	0.0728683	0.0349583	0.0559186	0.00435009	0.141387	1.07559	1.00436	1.15187
HLA DR on monocyte	MR Egger	17	-0.0118875	0.0475329	0.805911	-0.105052	0.0812771	0.988183	0.900278	1.08467
HLA DR on monocyte	Weighted median	17	0.0219594	0.036292	0.545128	-0.0491728	0.0930917	1.0222	0.952017	1.09756
HLA DR on monocyte	Inverse variance weighted	17	0.0196738	0.0281138	0.484057	-0.0354292	0.0747768	1.01987	0.965191	1.07764
HLA DR on monocyte	Simple mode	17	-0.0292581	0.0508495	0.573034	-0.128923	0.0704069	0.971166	0.879042	1.07294
HLA DR on monocyte	Weighted mode	17	0.00419954	0.0349061	0.905736	-0.0642164	0.0726155	1.00421	0.937802	1.07532
PDL-1 on CD14+ CD16+ monocyte	MR Egger	28	-0.0381666	0.0403715	0.353166	-0.117295	0.0409615	0.962553	0.889323	1.04181
PDL-1 on CD14+ CD16+ monocyte	Weighted median	28	-0.026127	0.0350265	0.455716	-0.0947789	0.042525	0.974211	0.909574	1.04344
PDL-1 on CD14+ CD16+ monocyte	Inverse variance weighted	28	-6.85249e-05	0.0299675	0.998176	-0.0588049	0.0586678	0.999931	0.942891	1.06042
PDL-1 on CD14+ CD16+ monocyte	Simple mode	28	-0.0395742	0.0522267	0.45517	-0.141939	0.0627902	0.961199	0.867675	1.0648
PDL-1 on CD14+ CD16+ monocyte	Weighted mode	28	-0.0240759	0.0310004	0.444127	-0.0848366	0.0366848	0.976212	0.918662	1.03737
CD4+ %leukocyte	MR Egger	15	0.0411225	0.0717367	0.576263	-0.0994814	0.181726	1.04198	0.905307	1.19929
CD4+ %leukocyte	Weighted median	15	0.0460125	0.0643339	0.474477	-0.080082	0.172107	1.04709	0.923041	1.1878
CD4+ %leukocyte	Inverse variance weighted	15	0.0304288	0.046086	0.509085	-0.0598996	0.120757	1.0309	0.941859	1.12835
CD4+ %leukocyte	Simple mode	15	0.0329165	0.106849	0.762567	-0.176507	0.24234	1.03346	0.838193	1.27423
CD4+ %leukocyte	Weighted mode	15	0.0978786	0.0759978	0.218657	-0.051077	0.246834	1.10283	0.950205	1.27997
CD24+ CD27+ AC	MR Egger	25	-0.0202253	0.0286543	0.487377	-0.0763876	0.0359371	0.979978	0.926457	1.03659
CD24+ CD27+ AC	Weighted median	25	-0.00615324	0.0221792	0.781448	-0.0496245	0.037318	0.993866	0.951587	1.03802
CD24+ CD27+ AC	Inverse variance weighted	25	-0.0165854	0.0243247	0.495345	-0.0642619	0.0310911	0.983551	0.937759	1.03158
CD24+ CD27+ AC	Simple mode	25	-0.0131407	0.0868725	0.881032	-0.183411	0.157129	0.986945	0.832426	1.17015
CD24+ CD27+ AC	Weighted mode	25	-0.00717815	0.0217223	0.743926	-0.0497538	0.0353975	0.992848	0.951464	1.03603
CD39+ CD8br %T cell	MR Egger	20	-0.0392702	0.0617643	0.532903	-0.160328	0.0817878	0.961491	0.851864	1.08523
CD39+ CD8br %T cell	Weighted median	20	-0.0541652	0.0545984	0.321166	-0.161178	0.0528478	0.947276	0.85114	1.05427
CD39+ CD8br %T cell	Inverse variance weighted	20	-0.064538	0.0388342	0.0965355	-0.140653	0.011577	0.9375	0.868791	1.01164
CD39+ CD8br %T cell	Simple mode	20	-0.0719119	0.0794658	0.376829	-0.227665	0.083841	0.930613	0.796391	1.08746
CD39+ CD8br %T cell	Weighted mode	20	-0.0540805	0.0519848	0.311252	-0.155971	0.0478097	0.947356	0.855584	1.04897
Memory B cell %B cell	MR Egger	27	-0.00633064	0.0401682	0.876035	-0.0850603	0.072399	0.993689	0.918457	1.07508
Memory B cell %B cell	Weighted median	27	-0.024993	0.039556	0.527492	-0.102523	0.0525367	0.975317	0.902558	1.05394
Memory B cell %B cell	Inverse variance weighted	27	-0.0243597	0.0273427	0.372981	-0.0779515	0.029232	0.975935	0.925009	1.02966
Memory B cell %B cell	Simple mode	27	-0.0923188	0.0588022	0.128509	-0.207571	0.0229335	0.911814	0.812555	1.0232
Memory B cell %B cell	Weighted mode	27	-0.0152576	0.0350621	0.667038	-0.0839792	0.053464	0.984858	0.91945	1.05492
CD8dim NKT AC	MR Egger	28	0.0441733	0.042894	0.312578	-0.0398989	0.128246	1.04516	0.960887	1.13683
CD8dim NKT AC	Weighted median	28	0.0657344	0.0433393	0.129333	-0.0192106	0.150679	1.06794	0.980973	1.16262
CD8dim NKT AC	Inverse variance weighted	28	0.0207371	0.030192	0.492184	-0.0384393	0.0799134	1.02095	0.96229	1.08319
CD8dim NKT AC	Simple mode	28	0.049681	0.0754166	0.515632	-0.0981355	0.197497	1.05094	0.906526	1.21835
CD8dim NKT AC	Weighted mode	28	0.0439387	0.0434689	0.321081	-0.0412603	0.129138	1.04492	0.959579	1.13785
Naive CD8br %CD8br	MR Egger	37	0.0105533	0.0142525	0.463967	-0.0173817	0.0384882	1.01061	0.982768	1.03924
Naive CD8br %CD8br	Weighted median	37	0.00533071	0.0174056	0.759403	-0.0287842	0.0394456	1.00534	0.971626	1.04023
Naive CD8br %CD8br	Inverse variance weighted	37	0.0116922	0.0125098	0.349974	-0.012827	0.0362114	1.01176	0.987255	1.03687
Naive CD8br %CD8br	Simple mode	37	-0.00621573	0.0280592	0.825938	-0.0612117	0.0487803	0.993804	0.940624	1.04999
Naive CD8br %CD8br	Weighted mode	37	0.0107696	0.0150759	0.479614	-0.0187793	0.0403185	1.01083	0.981396	1.04114
CD3 on CD39+ activated Treg	MR Egger	27	0.065748	0.0474924	0.178472	-0.027337	0.158833	1.06796	0.973033	1.17214
CD3 on CD39+ activated Treg	Weighted median	27	0.0350261	0.0356862	0.326344	-0.0349188	0.104971	1.03565	0.965684	1.11068
CD3 on CD39+ activated Treg	Inverse variance weighted	27	0.00363326	0.0286645	0.899137	-0.0525491	0.0598157	1.00364	0.948808	1.06164
CD3 on CD39+ activated Treg	Simple mode	27	-0.0119851	0.0502438	0.813333	-0.110463	0.0864927	0.988086	0.89542	1.09034
CD3 on CD39+ activated Treg	Weighted mode	27	0.0285835	0.0335018	0.401345	-0.0370801	0.094247	1.029	0.963599	1.09883
HLA DR+ T cell%lymphocyte	MR Egger	26	-0.046489	0.0335394	0.17846	-0.112226	0.0192482	0.954575	0.893842	1.01943
HLA DR+ T cell%lymphocyte	Weighted median	26	-0.0502912	0.0304304	0.098399	-0.109935	0.00935232	0.950952	0.895893	1.0094
HLA DR+ T cell%lymphocyte	Inverse variance weighted	26	-0.0201241	0.0230112	0.381828	-0.0652261	0.0249779	0.980077	0.936856	1.02529
HLA DR+ T cell%lymphocyte	Simple mode	26	-0.0246313	0.0500141	0.626672	-0.122659	0.0733964	0.97567	0.884565	1.07616
HLA DR+ T cell%lymphocyte	Weighted mode	26	-0.0477242	0.0333118	0.164345	-0.113015	0.017567	0.953397	0.893137	1.01772
CD38 on CD20-	MR Egger	20	0.11025	0.157284	0.492289	-0.198026	0.418527	1.11656	0.820348	1.51972
CD38 on CD20-	Weighted median	20	0.140395	0.0755607	0.0631621	-0.00770349	0.288494	1.15073	0.992326	1.33442
CD38 on CD20-	Inverse variance weighted	20	0.0564257	0.0651673	0.386567	-0.0713022	0.184154	1.05805	0.93118	1.2022
CD38 on CD20-	Simple mode	20	0.166191	0.132145	0.223761	-0.0928136	0.425195	1.1808	0.911363	1.52989
CD38 on CD20-	Weighted mode	20	0.162679	0.117093	0.180803	-0.066822	0.392181	1.17666	0.935362	1.48021
IgD+ %Lymphocyte	MR Egger	18	-0.0265693	0.0254179	0.311421	-0.0763885	0.0232498	0.973781	0.926456	1.02352
IgD+ %Lymphocyte	Weighted median	18	-0.037827	0.0303516	0.212656	-0.0973161	0.021662	0.962879	0.907269	1.0219
IgD+ %Lymphocyte	Inverse variance weighted	18	-0.0283902	0.0213529	0.18366	-0.0702419	0.0134615	0.972009	0.932168	1.01355
IgD+ %Lymphocyte	Simple mode	18	-0.00537282	0.0712352	0.940758	-0.144994	0.134248	0.994642	0.865028	1.14368
IgD+ %Lymphocyte	Weighted mode	18	-0.0280819	0.0239529	0.257213	-0.0750296	0.0188659	0.972309	0.927716	1.01904
IgD+ CD38br %lymphocyte	MR Egger	25	0.0496221	0.0491113	0.322816	-0.0466361	0.14588	1.05087	0.954435	1.15706
IgD+ CD38br %lymphocyte	Weighted median	25	0.0199805	0.0485372	0.680594	-0.0751524	0.115113	1.02018	0.927602	1.122
IgD+ CD38br %lymphocyte	Inverse variance weighted	25	0.0221038	0.0331046	0.504327	-0.0427812	0.0869888	1.02235	0.958121	1.09088
IgD+ CD38br %lymphocyte	Simple mode	25	-0.0924836	0.0881199	0.304393	-0.265199	0.0802313	0.911664	0.767054	1.08354
IgD+ CD38br %lymphocyte	Weighted mode	25	0.0185434	0.0451093	0.684664	-0.0698709	0.106958	1.01872	0.932514	1.11289
CD25 on CD4+	MR Egger	15	0.00839328	0.0298607	0.783072	-0.0501337	0.0669203	1.00843	0.951102	1.06921
CD25 on CD4+	Weighted median	15	0.018686	0.0250957	0.456519	-0.0305015	0.0678735	1.01886	0.969959	1.07023
CD25 on CD4+	Inverse variance weighted	15	0.0183706	0.024963	0.461785	-0.030557	0.0672981	1.01854	0.969905	1.06961
CD25 on CD4+	Simple mode	15	-0.0119206	0.0762959	0.878073	-0.16146	0.137619	0.98815	0.8509	1.14754
CD25 on CD4+	Weighted mode	15	0.0143857	0.0215322	0.514934	-0.0278175	0.0565889	1.01449	0.972566	1.05822
CD11b on Mo MDSC	MR Egger	16	-0.0165522	0.0404955	0.688912	-0.0959234	0.0628189	0.983584	0.908534	1.06483
CD11b on Mo MDSC	Weighted median	16	-0.0104039	0.0347409	0.764581	-0.0784959	0.0576882	0.98965	0.924506	1.05938
CD11b on Mo MDSC	Inverse variance weighted	16	0.0255169	0.0240996	0.289687	-0.0217183	0.0727521	1.02585	0.978516	1.07546
CD11b on Mo MDSC	Simple mode	16	0.0394629	0.0539586	0.475833	-0.0662959	0.145222	1.04025	0.935854	1.1563
CD11b on Mo MDSC	Weighted mode	16	0.000775084	0.0365711	0.98337	-0.0709044	0.0724545	1.00078	0.931551	1.07514
CD4 on monocyte	MR Egger	13	0.084834	0.0597645	0.183473	-0.0323043	0.201972	1.08854	0.968212	1.22381
CD4 on monocyte	Weighted median	13	0.0494745	0.0571338	0.386522	-0.0625077	0.161457	1.05072	0.939406	1.17522
CD4 on monocyte	Inverse variance weighted	13	0.0316332	0.0405566	0.435405	-0.0478578	0.111124	1.03214	0.953269	1.11753
CD4 on monocyte	Simple mode	13	0.0352578	0.0873481	0.693573	-0.135945	0.20646	1.03589	0.872891	1.22932
CD4 on monocyte	Weighted mode	13	0.0599986	0.0527947	0.277954	-0.043479	0.163476	1.06184	0.957453	1.1776
DN (CD4-CD8-) NKT AC	MR Egger	10	0.0144811	0.257518	0.956535	-0.490255	0.519217	1.01459	0.61247	1.68071
DN (CD4-CD8-) NKT AC	Weighted median	10	-0.00645526	0.0821207	0.937345	-0.167412	0.154501	0.993566	0.845851	1.16708
DN (CD4-CD8-) NKT AC	Inverse variance weighted	10	-0.0661081	0.064848	0.307998	-0.19321	0.060994	0.93603	0.824309	1.06289
DN (CD4-CD8-) NKT AC	Simple mode	10	0.00746151	0.126259	0.954166	-0.240006	0.254929	1.00749	0.786624	1.29037
DN (CD4-CD8-) NKT AC	Weighted mode	10	0.0171313	0.115528	0.885385	-0.209303	0.243566	1.01728	0.811149	1.27579
CD8 on CD8br	MR Egger	26	0.00480376	0.044374	0.914693	-0.0821693	0.0917769	1.00482	0.921116	1.09612
CD8 on CD8br	Weighted median	26	0.00334281	0.041937	0.936468	-0.0788537	0.0855393	1.00335	0.924175	1.0893
CD8 on CD8br	Inverse variance weighted	26	-0.00320971	0.0288337	0.911364	-0.0597238	0.0533044	0.996795	0.942025	1.05475
CD8 on CD8br	Simple mode	26	0.0318112	0.0692209	0.649803	-0.103862	0.167484	1.03232	0.90135	1.18233
CD8 on CD8br	Weighted mode	26	0.0209238	0.0444074	0.641599	-0.0661148	0.107962	1.02114	0.936023	1.11401
CD28- CD8dim %T cell	MR Egger	24	0.0431939	0.045056	0.348142	-0.0451158	0.131504	1.04414	0.955887	1.14054
CD28- CD8dim %T cell	Weighted median	24	0.0364937	0.0490331	0.456716	-0.0596112	0.132599	1.03717	0.942131	1.14179
CD28- CD8dim %T cell	Inverse variance weighted	24	0.0198491	0.0303695	0.513378	-0.0396751	0.0793734	1.02005	0.961102	1.08261
CD28- CD8dim %T cell	Simple mode	24	-0.0200844	0.0856532	0.816683	-0.187965	0.147796	0.980116	0.828644	1.15928
CD28- CD8dim %T cell	Weighted mode	24	0.0488023	0.0555103	0.388409	-0.0599979	0.157603	1.05001	0.941767	1.1707
BAFF-R on IgD+ CD38-	MR Egger	22	-0.0019546	0.032769	0.953028	-0.0661818	0.0622726	0.998047	0.935961	1.06425
BAFF-R on IgD+ CD38-	Weighted median	22	-0.00843993	0.0282593	0.765199	-0.0638281	0.0469483	0.991596	0.938166	1.04807
BAFF-R on IgD+ CD38-	Inverse variance weighted	22	0.00677096	0.0248034	0.784865	-0.0418438	0.0553857	1.00679	0.95902	1.05695
BAFF-R on IgD+ CD38-	Simple mode	22	0.0105268	0.0551644	0.850495	-0.0975955	0.118649	1.01058	0.907016	1.12597
BAFF-R on IgD+ CD38-	Weighted mode	22	-0.00844738	0.0248716	0.737501	-0.0571957	0.040301	0.991588	0.944409	1.04112
FSC-A on NK	MR Egger	19	-0.0715025	0.0518896	0.18608	-0.173206	0.0302011	0.930994	0.840964	1.03066
FSC-A on NK	Weighted median	19	-0.0436282	0.0472096	0.355414	-0.136159	0.0489025	0.95731	0.872704	1.05012
FSC-A on NK	Inverse variance weighted	19	-0.0275373	0.0336323	0.412914	-0.0934567	0.038382	0.972838	0.910777	1.03913
FSC-A on NK	Simple mode	19	0.0151243	0.0829841	0.85742	-0.147525	0.177773	1.01524	0.862841	1.19455
FSC-A on NK	Weighted mode	19	-0.0482821	0.0440301	0.287284	-0.134581	0.0380169	0.952865	0.874082	1.03875
CD25hi CD45RA+ CD4 not Treg %CD4+	MR Egger	33	0.0277477	0.0192675	0.159854	-0.0100166	0.065512	1.02814	0.990033	1.06771
CD25hi CD45RA+ CD4 not Treg %CD4+	Weighted median	33	0.0327461	0.0225313	0.146123	-0.0114152	0.0769075	1.03329	0.98865	1.07994
CD25hi CD45RA+ CD4 not Treg %CD4+	Inverse variance weighted	33	0.0275144	0.015826	0.0821139	-0.00350467	0.0585334	1.0279	0.996501	1.06028
CD25hi CD45RA+ CD4 not Treg %CD4+	Simple mode	33	0.0266055	0.0357085	0.461665	-0.0433832	0.0965941	1.02696	0.957544	1.10141
CD25hi CD45RA+ CD4 not Treg %CD4+	Weighted mode	33	0.0266055	0.0204073	0.201629	-0.0133928	0.0666038	1.02696	0.986696	1.06887
CM CD8br AC	MR Egger	25	4.90213e-05	0.0755376	0.999488	-0.148005	0.148103	1.00005	0.862427	1.15963
CM CD8br AC	Weighted median	25	-0.0185107	0.0636932	0.771339	-0.143349	0.106328	0.98166	0.866451	1.11219
CM CD8br AC	Inverse variance weighted	25	-6.66402e-05	0.0433899	0.998775	-0.0851109	0.0849776	0.999933	0.91841	1.08869
CM CD8br AC	Simple mode	25	0.0088859	0.107353	0.934719	-0.201526	0.219298	1.00893	0.817482	1.2452
CM CD8br AC	Weighted mode	25	-0.0221042	0.0680003	0.747952	-0.155385	0.111176	0.978138	0.856086	1.11759
CD3 on CD28+ CD45RA- CD8br	MR Egger	19	-0.108615	0.079714	0.190801	-0.264855	0.0476243	0.897076	0.767317	1.04878
CD3 on CD28+ CD45RA- CD8br	Weighted median	19	0.0106307	0.0522492	0.838775	-0.0917778	0.113039	1.01069	0.912308	1.11968
CD3 on CD28+ CD45RA- CD8br	Inverse variance weighted	19	0.0167608	0.0362719	0.644017	-0.054332	0.0878537	1.0169	0.947118	1.09183
CD3 on CD28+ CD45RA- CD8br	Simple mode	19	-0.00363108	0.0988377	0.971098	-0.197353	0.190091	0.996376	0.820901	1.20936
CD3 on CD28+ CD45RA- CD8br	Weighted mode	19	0.0744514	0.0910675	0.424309	-0.104041	0.252944	1.07729	0.901188	1.28781
IgD- CD38- %B cell	MR Egger	12	-0.121699	0.106193	0.27847	-0.329837	0.0864385	0.885415	0.719041	1.09028
IgD- CD38- %B cell	Weighted median	12	-0.0647848	0.0817748	0.428224	-0.225063	0.0954939	0.937269	0.798466	1.1002
IgD- CD38- %B cell	Inverse variance weighted	12	-0.0658038	0.0592627	0.266837	-0.181959	0.050351	0.936315	0.833636	1.05164
IgD- CD38- %B cell	Simple mode	12	-0.0483239	0.119066	0.69263	-0.281693	0.185046	0.952825	0.754505	1.20327
IgD- CD38- %B cell	Weighted mode	12	-0.0533668	0.0890393	0.561073	-0.227884	0.12115	0.948032	0.796217	1.12879
IgD- CD38dim %B cell	MR Egger	25	0.00164122	0.0300304	0.956888	-0.0572184	0.0605008	1.00164	0.944388	1.06237
IgD- CD38dim %B cell	Weighted median	25	0.00765952	0.0312549	0.806405	-0.0536	0.0689191	1.00769	0.947811	1.07135
IgD- CD38dim %B cell	Inverse variance weighted	25	-0.0203049	0.0254358	0.424707	-0.0701591	0.0295492	0.9799	0.932246	1.02999
IgD- CD38dim %B cell	Simple mode	25	-0.0647783	0.0682516	0.352024	-0.198551	0.0689948	0.937275	0.819918	1.07143
IgD- CD38dim %B cell	Weighted mode	25	0.0124073	0.0268241	0.647859	-0.040168	0.0649825	1.01248	0.960628	1.06714
CD3 on CD45RA+ CD4+	MR Egger	31	-0.0202127	0.0313805	0.524562	-0.0817186	0.0412931	0.97999	0.921531	1.04216
CD3 on CD45RA+ CD4+	Weighted median	31	0.00316426	0.0323891	0.922174	-0.0603184	0.0666469	1.00317	0.941465	1.06892
CD3 on CD45RA+ CD4+	Inverse variance weighted	31	-0.0163977	0.021803	0.452001	-0.0591316	0.0263362	0.983736	0.942583	1.02669
CD3 on CD45RA+ CD4+	Simple mode	31	-0.000647685	0.0506822	0.989888	-0.0999848	0.0986895	0.999353	0.904851	1.10372
CD3 on CD45RA+ CD4+	Weighted mode	31	0.0172399	0.0320417	0.594515	-0.0455618	0.0800415	1.01739	0.955461	1.08333
PB/PC %B cell	MR Egger	27	0.0747319	0.0331553	0.0332105	0.00974748	0.139716	1.0776	1.0098	1.14995
PB/PC %B cell	Weighted median	27	0.0408019	0.0360031	0.257093	-0.0297642	0.111368	1.04165	0.970674	1.11781
PB/PC %B cell	Inverse variance weighted	27	0.0476126	0.0253879	0.0607366	-0.0021476	0.0973729	1.04876	0.997855	1.10227
PB/PC %B cell	Simple mode	27	-0.0631134	0.0799122	0.436798	-0.219741	0.0935145	0.938837	0.802726	1.09803
PB/PC %B cell	Weighted mode	27	0.0419904	0.0318851	0.199353	-0.0205044	0.104485	1.04288	0.979704	1.11014
EM CD4+ AC	MR Egger	23	0.0083543	0.0225537	0.714781	-0.035851	0.0525596	1.00839	0.964784	1.05397
EM CD4+ AC	Weighted median	23	0.00947726	0.0229311	0.679392	-0.0354677	0.0544222	1.00952	0.965154	1.05593
EM CD4+ AC	Inverse variance weighted	23	0.0135345	0.0180206	0.452617	-0.0217858	0.0488549	1.01363	0.97845	1.05007
EM CD4+ AC	Simple mode	23	0.00198128	0.052448	0.970207	-0.100817	0.104779	1.00198	0.904099	1.11047
EM CD4+ AC	Weighted mode	23	0.0125446	0.0208471	0.553497	-0.0283157	0.0534048	1.01262	0.972081	1.05486
CD24+ CD27+ %lymphocyte	MR Egger	23	0.00794371	0.0239889	0.74382	-0.0390746	0.054962	1.00798	0.961679	1.0565
CD24+ CD27+ %lymphocyte	Weighted median	23	0.00300073	0.0213603	0.888279	-0.0388654	0.0448669	1.00301	0.96188	1.04589
CD24+ CD27+ %lymphocyte	Inverse variance weighted	23	0.0017237	0.020752	0.933802	-0.0389502	0.0423976	1.00173	0.961799	1.04331
CD24+ CD27+ %lymphocyte	Simple mode	23	-0.00566021	0.0625414	0.928706	-0.128241	0.116921	0.994356	0.879641	1.12403
CD24+ CD27+ %lymphocyte	Weighted mode	23	0.00482148	0.0185361	0.797195	-0.0315092	0.0411521	1.00483	0.968982	1.04201
CD39+ CD4+ AC	MR Egger	29	-0.00646433	0.0296395	0.828992	-0.0645577	0.0516291	0.993557	0.937482	1.05299
CD39+ CD4+ AC	Weighted median	29	-0.0103838	0.0288097	0.718527	-0.0668509	0.0460832	0.98967	0.935335	1.04716
CD39+ CD4+ AC	Inverse variance weighted	29	0.00380543	0.0210389	0.856465	-0.0374308	0.0450416	1.00381	0.963261	1.04607
CD39+ CD4+ AC	Simple mode	29	0.0182069	0.0486327	0.710945	-0.0771132	0.113527	1.01837	0.925785	1.12022
CD39+ CD4+ AC	Weighted mode	29	-0.00779896	0.025996	0.766389	-0.0587511	0.0431532	0.992231	0.942941	1.0441
DN (CD4-CD8-) NKT %lymphocyte	MR Egger	29	-0.0666101	0.0737949	0.3747	-0.211248	0.0780278	0.93556	0.809573	1.08115
DN (CD4-CD8-) NKT %lymphocyte	Weighted median	29	-0.0877206	0.0513808	0.0877729	-0.188427	0.0129858	0.916017	0.828261	1.01307
DN (CD4-CD8-) NKT %lymphocyte	Inverse variance weighted	29	-0.0570499	0.0378352	0.131592	-0.131207	0.0171071	0.944547	0.877036	1.01725
DN (CD4-CD8-) NKT %lymphocyte	Simple mode	29	-0.0513598	0.0821301	0.536807	-0.212335	0.109615	0.949937	0.808694	1.11585
DN (CD4-CD8-) NKT %lymphocyte	Weighted mode	29	-0.0866915	0.0599375	0.159177	-0.204169	0.0307859	0.91696	0.815325	1.03126
SSC-A on lymphocyte	MR Egger	18	-0.0850326	0.183832	0.64991	-0.445343	0.275278	0.918482	0.640605	1.3169
SSC-A on lymphocyte	Weighted median	18	-0.00650113	0.0778852	0.933477	-0.159156	0.146154	0.99352	0.852863	1.15737
SSC-A on lymphocyte	Inverse variance weighted	18	-0.00628484	0.060504	0.917269	-0.124873	0.112303	0.993735	0.882609	1.11885
SSC-A on lymphocyte	Simple mode	18	-0.00955137	0.12555	0.940247	-0.25563	0.236527	0.990494	0.774428	1.26684
SSC-A on lymphocyte	Weighted mode	18	-0.00955137	0.123857	0.939432	-0.252312	0.233209	0.990494	0.777002	1.26265
CD39+ resting Treg %resting Treg	MR Egger	26	0.0238268	0.0289861	0.419164	-0.032986	0.0806397	1.02411	0.967552	1.08398
CD39+ resting Treg %resting Treg	Weighted median	26	0.000764369	0.0254491	0.976039	-0.049116	0.0506447	1.00076	0.952071	1.05195
CD39+ resting Treg %resting Treg	Inverse variance weighted	26	0.00110334	0.0202199	0.956484	-0.0385276	0.0407343	1.0011	0.962205	1.04158
CD39+ resting Treg %resting Treg	Simple mode	26	0.0253701	0.0413034	0.544607	-0.0555845	0.106325	1.02569	0.945932	1.11218
CD39+ resting Treg %resting Treg	Weighted mode	26	0.00485495	0.0235035	0.838025	-0.041212	0.0509219	1.00487	0.959626	1.05224
CD28- CD127- CD25++ CD8br %CD8br	MR Egger	18	0.0669305	0.0368959	0.0884694	-0.00538556	0.139246	1.06922	0.994629	1.14941
CD28- CD127- CD25++ CD8br %CD8br	Weighted median	18	0.0566639	0.0406397	0.163227	-0.0229899	0.136318	1.0583	0.977272	1.14605
CD28- CD127- CD25++ CD8br %CD8br	Inverse variance weighted	18	0.00862757	0.0306277	0.77818	-0.0514028	0.0686579	1.00866	0.949896	1.07107
CD28- CD127- CD25++ CD8br %CD8br	Simple mode	18	0.0404432	0.0830188	0.632369	-0.122274	0.20316	1.04127	0.884906	1.22527
CD28- CD127- CD25++ CD8br %CD8br	Weighted mode	18	0.058491	0.0371771	0.134073	-0.0143762	0.131358	1.06024	0.985727	1.14038
TCRgd AC	MR Egger	20	-0.0322073	0.0552852	0.567411	-0.140566	0.0761516	0.968306	0.868866	1.07913
TCRgd AC	Weighted median	20	-0.0215861	0.0499553	0.665662	-0.119498	0.0763262	0.978645	0.887365	1.07931
TCRgd AC	Inverse variance weighted	20	0.0123776	0.0363916	0.733764	-0.05895	0.0837052	1.01245	0.942754	1.08731
TCRgd AC	Simple mode	20	0.0232784	0.0842732	0.785357	-0.141897	0.188454	1.02355	0.867711	1.20738
TCRgd AC	Weighted mode	20	-0.0158735	0.0486101	0.74758	-0.111149	0.0794023	0.984252	0.894805	1.08264
CD45RA on naive CD8br	MR Egger	23	0.0195216	0.0257084	0.456086	-0.030867	0.0699101	1.01971	0.969605	1.07241
CD45RA on naive CD8br	Weighted median	23	0.0106475	0.0274036	0.697613	-0.0430635	0.0643586	1.0107	0.957851	1.06647
CD45RA on naive CD8br	Inverse variance weighted	23	0.0291669	0.0207135	0.159099	-0.0114316	0.0697654	1.0296	0.988633	1.07226
CD45RA on naive CD8br	Simple mode	23	0.0956024	0.0738462	0.208877	-0.0491362	0.240341	1.10032	0.952051	1.27168
CD45RA on naive CD8br	Weighted mode	23	0.0112709	0.0238788	0.641571	-0.0355315	0.0580734	1.01133	0.965092	1.05979
CD4 on CD4+	MR Egger	22	-0.0457994	0.0834704	0.589292	-0.209401	0.117803	0.955234	0.81107	1.12502
CD4 on CD4+	Weighted median	22	0.0232915	0.0492121	0.636008	-0.0731642	0.119747	1.02356	0.929448	1.12721
CD4 on CD4+	Inverse variance weighted	22	0.0510938	0.0412568	0.215556	-0.0297696	0.131957	1.05242	0.970669	1.14106
CD4 on CD4+	Simple mode	22	-0.0086126	0.0761993	0.911083	-0.157963	0.140738	0.991424	0.853881	1.15112
CD4 on CD4+	Weighted mode	22	0.00920099	0.0564534	0.872089	-0.101448	0.11985	1.00924	0.903529	1.12733
Sw mem AC	MR Egger	22	-0.00229185	0.0499057	0.963827	-0.100107	0.0955234	0.997711	0.904741	1.10023
Sw mem AC	Weighted median	22	-0.0328633	0.0535355	0.539308	-0.137793	0.0720662	0.967671	0.871279	1.07473
Sw mem AC	Inverse variance weighted	22	-0.0566971	0.0365031	0.120372	-0.128243	0.014849	0.94488	0.879639	1.01496
Sw mem AC	Simple mode	22	-0.0283079	0.0853771	0.743505	-0.195647	0.139031	0.972089	0.822302	1.14916
Sw mem AC	Weighted mode	22	-0.0401637	0.047557	0.407887	-0.133375	0.053048	0.960632	0.875136	1.05448
CD45RA+ CD8br %CD8br	MR Egger	25	-0.028152	0.0178179	0.127767	-0.0630751	0.00677111	0.972241	0.938873	1.00679
CD45RA+ CD8br %CD8br	Weighted median	25	-0.00962323	0.0209317	0.645701	-0.0506494	0.031403	0.990423	0.950612	1.0319
CD45RA+ CD8br %CD8br	Inverse variance weighted	25	-0.0121147	0.0157304	0.441212	-0.0429462	0.0187168	0.987958	0.957963	1.01889
CD45RA+ CD8br %CD8br	Simple mode	25	0.014903	0.0429411	0.731574	-0.0692616	0.0990676	1.01501	0.933083	1.10414
CD45RA+ CD8br %CD8br	Weighted mode	25	-0.0187759	0.0169127	0.277927	-0.0519249	0.014373	0.981399	0.9494	1.01448
CD62L on CD62L+ DC	MR Egger	26	-0.0748445	0.0592346	0.218536	-0.190944	0.0412553	0.927888	0.826179	1.04212
CD62L on CD62L+ DC	Weighted median	26	0.00796456	0.0454901	0.861014	-0.081196	0.0971251	1.008	0.922013	1.102
CD62L on CD62L+ DC	Inverse variance weighted	26	-0.00314905	0.0321223	0.921906	-0.0661088	0.0598107	0.996856	0.936029	1.06164
CD62L on CD62L+ DC	Simple mode	26	0.114636	0.0881555	0.205329	-0.0581484	0.287421	1.12147	0.94351	1.33299
CD62L on CD62L+ DC	Weighted mode	26	0.114636	0.0565777	0.0535427	0.00374405	0.225529	1.12147	1.00375	1.25298
HVEM on naive CD8br	MR Egger	20	0.0631264	0.0316851	0.061727	0.00102367	0.125229	1.06516	1.00102	1.13341
HVEM on naive CD8br	Weighted median	20	0.0465112	0.0276081	0.0920482	-0.00760077	0.100623	1.04761	0.992428	1.10586
HVEM on naive CD8br	Inverse variance weighted	20	0.0224971	0.0206641	0.276282	-0.0180044	0.0629987	1.02275	0.982157	1.06503
HVEM on naive CD8br	Simple mode	20	0.048349	0.0397259	0.238481	-0.0295138	0.126212	1.04954	0.970918	1.13452
HVEM on naive CD8br	Weighted mode	20	0.0497373	0.0282188	0.0940538	-0.00557145	0.105046	1.051	0.994444	1.11076
CD45 on CD33dim HLA DR+ CD11b-	MR Egger	9	-0.0534969	0.165842	0.756436	-0.378547	0.271553	0.947909	0.684856	1.312
CD45 on CD33dim HLA DR+ CD11b-	Weighted median	9	-0.0651576	0.0684131	0.340887	-0.199247	0.0689321	0.93692	0.819347	1.07136
CD45 on CD33dim HLA DR+ CD11b-	Inverse variance weighted	9	-0.0944735	0.0537996	0.079084	-0.199921	0.0109737	0.909852	0.818796	1.01103
CD45 on CD33dim HLA DR+ CD11b-	Simple mode	9	-0.0538538	0.094913	0.586007	-0.239883	0.132176	0.947571	0.78672	1.14131
CD45 on CD33dim HLA DR+ CD11b-	Weighted mode	9	-0.0606719	0.0843843	0.492608	-0.226065	0.104721	0.941132	0.797666	1.1104
EM CD8br AC	MR Egger	24	0.00296877	0.0221862	0.894768	-0.0405163	0.0464538	1.00297	0.960294	1.04755
EM CD8br AC	Weighted median	24	0.00957748	0.0243336	0.693884	-0.0381165	0.0572714	1.00962	0.962601	1.05894
EM CD8br AC	Inverse variance weighted	24	0.00664562	0.0186667	0.721829	-0.0299411	0.0432324	1.00667	0.970503	1.04418
EM CD8br AC	Simple mode	24	0.00626245	0.0578403	0.914719	-0.107105	0.119629	1.00628	0.898432	1.12708
EM CD8br AC	Weighted mode	24	0.00819597	0.021888	0.7115	-0.0347045	0.0510965	1.00823	0.965891	1.05242
CD28+ CD45RA- CD8dim %CD8dim	MR Egger	26	0.0308344	0.0300929	0.315749	-0.0281476	0.0898165	1.03131	0.972245	1.09397
CD28+ CD45RA- CD8dim %CD8dim	Weighted median	26	0.0348345	0.0299738	0.245168	-0.0239142	0.0935832	1.03545	0.97637	1.0981
CD28+ CD45RA- CD8dim %CD8dim	Inverse variance weighted	26	0.004138	0.0251409	0.869265	-0.0451382	0.0534142	1.00415	0.955865	1.05487
CD28+ CD45RA- CD8dim %CD8dim	Simple mode	26	0.0185064	0.0489271	0.708442	-0.0773908	0.114404	1.01868	0.925528	1.1212
CD28+ CD45RA- CD8dim %CD8dim	Weighted mode	26	0.0136093	0.0280787	0.63212	-0.0414249	0.0686435	1.0137	0.959421	1.07105
Plasmacytoid DC %DC	MR Egger	24	0.0320732	0.0529646	0.551005	-0.0717375	0.135884	1.03259	0.930775	1.14555
Plasmacytoid DC %DC	Weighted median	24	0.00783258	0.0418471	0.851526	-0.0741877	0.0898529	1.00786	0.928497	1.09401
Plasmacytoid DC %DC	Inverse variance weighted	24	0.0168192	0.0346105	0.626999	-0.0510174	0.0846557	1.01696	0.950262	1.08834
Plasmacytoid DC %DC	Simple mode	24	0.0892214	0.0744226	0.242793	-0.0566468	0.23509	1.09332	0.944928	1.26502
Plasmacytoid DC %DC	Weighted mode	24	0.0373212	0.040424	0.365465	-0.0419098	0.116552	1.03803	0.958956	1.12362
TD CD4+ AC	MR Egger	12	-0.0964653	0.108306	0.394027	-0.308744	0.115814	0.908041	0.734369	1.12279
TD CD4+ AC	Weighted median	12	-0.0674516	0.0677019	0.319103	-0.200147	0.0652442	0.934773	0.81861	1.06742
TD CD4+ AC	Inverse variance weighted	12	-0.0189712	0.0569128	0.73888	-0.13052	0.0925779	0.981208	0.877639	1.097
TD CD4+ AC	Simple mode	12	-0.0713913	0.0948725	0.46755	-0.257341	0.114559	0.931098	0.773104	1.12138
TD CD4+ AC	Weighted mode	12	-0.062092	0.0726346	0.410864	-0.204456	0.0802718	0.939796	0.815091	1.08358
SSC-A on B cell	MR Egger	13	-0.118668	0.081174	0.171743	-0.277769	0.0404333	0.888103	0.757472	1.04126
SSC-A on B cell	Weighted median	13	-0.0525902	0.0650204	0.418615	-0.18003	0.0748498	0.948769	0.835245	1.07772
SSC-A on B cell	Inverse variance weighted	13	-0.0458471	0.0485095	0.344599	-0.140926	0.0492314	0.955188	0.868554	1.05046
SSC-A on B cell	Simple mode	13	-0.0300011	0.109325	0.788429	-0.244279	0.184277	0.970444	0.783269	1.20235
SSC-A on B cell	Weighted mode	13	-0.0834944	0.0761843	0.294607	-0.232816	0.0658268	0.919896	0.7923	1.06804
CD25hi CD45RA- CD4 not Treg %T cell	MR Egger	30	0.00932144	0.0277944	0.739845	-0.0451556	0.0637985	1.00937	0.955849	1.06588
CD25hi CD45RA- CD4 not Treg %T cell	Weighted median	30	-0.0237787	0.0261637	0.363433	-0.0750597	0.0275022	0.976502	0.927688	1.02788
CD25hi CD45RA- CD4 not Treg %T cell	Inverse variance weighted	30	0.0036157	0.0218328	0.868465	-0.0391765	0.0464079	1.00362	0.961581	1.0475
CD25hi CD45RA- CD4 not Treg %T cell	Simple mode	30	-0.00452975	0.0535726	0.933197	-0.109532	0.100473	0.99548	0.896253	1.10569
CD25hi CD45RA- CD4 not Treg %T cell	Weighted mode	30	-0.00452975	0.0201132	0.823393	-0.0439515	0.034892	0.99548	0.957	1.03551
CD8 on EM CD8br	MR Egger	24	0.00178296	0.0850042	0.983455	-0.164825	0.168391	1.00178	0.848042	1.1834
CD8 on EM CD8br	Weighted median	24	0.024772	0.0591728	0.675481	-0.0912068	0.140751	1.02508	0.912829	1.15114
CD8 on EM CD8br	Inverse variance weighted	24	0.0124713	0.0468072	0.789901	-0.0792708	0.104213	1.01255	0.92379	1.10984
CD8 on EM CD8br	Simple mode	24	-0.107093	0.117185	0.370259	-0.336775	0.122589	0.898442	0.714069	1.13042
CD8 on EM CD8br	Weighted mode	24	-0.0592795	0.0675973	0.389582	-0.19177	0.0732112	0.942443	0.825497	1.07596
CD33br HLA DR+ CD14- %CD33br HLA DR+	MR Egger	19	0.0117336	0.0354252	0.744526	-0.0576998	0.0811669	1.0118	0.943933	1.08455
CD33br HLA DR+ CD14- %CD33br HLA DR+	Weighted median	19	0.000758923	0.0349967	0.982699	-0.0678345	0.0693524	1.00076	0.934415	1.07181
CD33br HLA DR+ CD14- %CD33br HLA DR+	Inverse variance weighted	19	-0.0228654	0.0242112	0.344957	-0.0703193	0.0245885	0.977394	0.932096	1.02489
CD33br HLA DR+ CD14- %CD33br HLA DR+	Simple mode	19	-0.000365361	0.0491052	0.994145	-0.0966115	0.0958807	0.999635	0.907909	1.10063
CD33br HLA DR+ CD14- %CD33br HLA DR+	Weighted mode	19	-0.00764082	0.0335794	0.822565	-0.0734565	0.0581749	0.992388	0.929177	1.0599
CD66b on Gr MDSC	MR Egger	21	-0.019006	0.0640559	0.769907	-0.144556	0.106544	0.981173	0.865407	1.11243
CD66b on Gr MDSC	Weighted median	21	0.0790254	0.0388823	0.0421107	0.00281603	0.155235	1.08223	1.00282	1.16793
CD66b on Gr MDSC	Inverse variance weighted	21	0.0503352	0.0327828	0.124682	-0.0139191	0.11459	1.05162	0.986177	1.12141
CD66b on Gr MDSC	Simple mode	21	0.0475561	0.0697237	0.503021	-0.0891024	0.184215	1.04871	0.914752	1.20227
CD66b on Gr MDSC	Weighted mode	21	0.0562083	0.0477742	0.253193	-0.0374292	0.149846	1.05782	0.963263	1.16166
CM CD8br %T cell	MR Egger	22	-0.0663067	0.0934793	0.486314	-0.249526	0.116913	0.935844	0.77917	1.12402
CM CD8br %T cell	Weighted median	22	-0.0357149	0.065446	0.585261	-0.163989	0.0925592	0.964915	0.848751	1.09698
CM CD8br %T cell	Inverse variance weighted	22	-0.0193564	0.0467506	0.678849	-0.110988	0.0722748	0.98083	0.89495	1.07495
CM CD8br %T cell	Simple mode	22	-0.0316584	0.105435	0.766927	-0.23831	0.174994	0.968838	0.787958	1.19124
CM CD8br %T cell	Weighted mode	22	-0.0755116	0.0871367	0.395962	-0.246299	0.0952764	0.927269	0.781688	1.09996
Secreting Treg % CD4 Treg	MR Egger	30	-0.00436098	0.0276058	0.875612	-0.0584684	0.0497465	0.995649	0.943208	1.051
Secreting Treg % CD4 Treg	Weighted median	30	0.0198937	0.0253928	0.43337	-0.0298762	0.0696636	1.02009	0.970566	1.07215
Secreting Treg % CD4 Treg	Inverse variance weighted	30	-0.000318899	0.0213824	0.988101	-0.0422284	0.0415906	0.999681	0.958651	1.04247
Secreting Treg % CD4 Treg	Simple mode	30	0.045457	0.0477614	0.349088	-0.0481552	0.139069	1.04651	0.952986	1.1492
Secreting Treg % CD4 Treg	Weighted mode	30	0.00967843	0.0235496	0.684108	-0.0364788	0.0558356	1.00973	0.964179	1.05742
CD45 on lymphocyte	MR Egger	17	-0.0704888	0.0721237	0.343905	-0.211851	0.0708737	0.931938	0.809085	1.07345
CD45 on lymphocyte	Weighted median	17	-0.0519657	0.0457583	0.2561	-0.141652	0.0377205	0.949361	0.867923	1.03844
CD45 on lymphocyte	Inverse variance weighted	17	-0.0333463	0.0348936	0.339246	-0.101738	0.0350451	0.967204	0.903266	1.03567
CD45 on lymphocyte	Simple mode	17	-0.0110519	0.0668377	0.870736	-0.142054	0.11995	0.989009	0.867575	1.12744
CD45 on lymphocyte	Weighted mode	17	-0.0504239	0.0530244	0.355772	-0.154352	0.053504	0.950826	0.856971	1.05496
CD127 on CD4+	MR Egger	8	0.214756	0.156868	0.220028	-0.0927053	0.522217	1.23956	0.911462	1.68576
CD127 on CD4+	Weighted median	8	0.0951723	0.0800563	0.234511	-0.061738	0.252083	1.09985	0.940129	1.2867
CD127 on CD4+	Inverse variance weighted	8	0.060319	0.0625462	0.33485	-0.0622715	0.18291	1.06218	0.939628	1.20071
CD127 on CD4+	Simple mode	8	0.101181	0.105351	0.368838	-0.105307	0.307669	1.10648	0.900048	1.36025
CD127 on CD4+	Weighted mode	8	0.101181	0.0928664	0.311999	-0.0808372	0.283199	1.10648	0.922344	1.32737
CD39+ secreting Treg AC	MR Egger	27	-0.0223773	0.0328398	0.501877	-0.0867434	0.0419887	0.977871	0.916912	1.04288
CD39+ secreting Treg AC	Weighted median	27	-0.0158895	0.0247467	0.520817	-0.0643929	0.0326139	0.984236	0.937636	1.03315
CD39+ secreting Treg AC	Inverse variance weighted	27	0.00305139	0.019705	0.876937	-0.0355705	0.0416733	1.00306	0.965055	1.04255
CD39+ secreting Treg AC	Simple mode	27	0.082146	0.0499585	0.112157	-0.0157728	0.180065	1.08561	0.984351	1.19729
CD39+ secreting Treg AC	Weighted mode	27	-0.016611	0.0245675	0.504924	-0.0647632	0.0315412	0.983526	0.937289	1.03204
CD11b on basophil	MR Egger	19	-0.028333	0.0815496	0.73253	-0.18817	0.131504	0.972065	0.828474	1.14054
CD11b on basophil	Weighted median	19	-0.0624594	0.0484686	0.197517	-0.157458	0.032539	0.939451	0.854313	1.03307
CD11b on basophil	Inverse variance weighted	19	-0.041728	0.0336124	0.214442	-0.107608	0.0241524	0.959131	0.897979	1.02445
CD11b on basophil	Simple mode	19	0.00915682	0.082217	0.912552	-0.151988	0.170302	1.0092	0.858998	1.18566
CD11b on basophil	Weighted mode	19	-0.0554074	0.0593829	0.36314	-0.171798	0.060983	0.9461	0.842149	1.06288
CD45RA- CD28- CD8br %T cell	MR Egger	176	0.000102038	0.00060018	0.865198	-0.00107432	0.00127839	1.0001	0.998926	1.00128
CD45RA- CD28- CD8br %T cell	Weighted median	176	0.000801523	0.000726713	0.270052	-0.000622834	0.00222588	1.0008	0.999377	1.00223
CD45RA- CD28- CD8br %T cell	Inverse variance weighted	176	0.000266393	0.000448015	0.552105	-0.000611715	0.0011445	1.00027	0.999388	1.00115
CD45RA- CD28- CD8br %T cell	Simple mode	176	5.92038e-05	0.00107671	0.956212	-0.00205115	0.00216955	1.00006	0.997951	1.00217
CD45RA- CD28- CD8br %T cell	Weighted mode	176	0.000746147	0.000684433	0.277138	-0.000595342	0.00208764	1.00075	0.999405	1.00209
CD80 on CD62L+ myeloid DC	MR Egger	26	0.00911551	0.0279067	0.74677	-0.0455817	0.0638127	1.00916	0.955442	1.06589
CD80 on CD62L+ myeloid DC	Weighted median	26	0.0372731	0.0308844	0.227486	-0.0232603	0.0978066	1.03798	0.977008	1.10275
CD80 on CD62L+ myeloid DC	Inverse variance weighted	26	0.025394	0.0209091	0.224559	-0.0155878	0.0663758	1.02572	0.984533	1.06863
CD80 on CD62L+ myeloid DC	Simple mode	26	0.0183184	0.0465607	0.697337	-0.0729405	0.109577	1.01849	0.929656	1.11581
CD80 on CD62L+ myeloid DC	Weighted mode	26	0.0241949	0.0286598	0.40656	-0.0319784	0.0803681	1.02449	0.968527	1.08369
CD86 on monocyte	MR Egger	16	0.0223804	0.0445286	0.623053	-0.0648956	0.109656	1.02263	0.937165	1.11589
CD86 on monocyte	Weighted median	16	0.00469028	0.0477633	0.921775	-0.0889258	0.0983064	1.0047	0.914913	1.1033
CD86 on monocyte	Inverse variance weighted	16	-0.010315	0.032167	0.748459	-0.0733623	0.0527322	0.989738	0.929264	1.05415
CD86 on monocyte	Simple mode	16	-0.0939099	0.0871767	0.298395	-0.264776	0.0769564	0.910365	0.767378	1.08
CD86 on monocyte	Weighted mode	16	0.0753002	0.0579072	0.213103	-0.0381978	0.188798	1.07821	0.962522	1.2078
Memory B cell AC	MR Egger	15	-0.0103694	0.0294467	0.730376	-0.0680848	0.0473461	0.989684	0.934181	1.04848
Memory B cell AC	Weighted median	15	-0.00684238	0.0230263	0.766349	-0.051974	0.0382892	0.993181	0.949354	1.03903
Memory B cell AC	Inverse variance weighted	15	-0.0127129	0.0248146	0.608431	-0.0613496	0.0359238	0.987368	0.940494	1.03658
Memory B cell AC	Simple mode	15	-0.0400241	0.081413	0.630607	-0.199594	0.119545	0.960766	0.819064	1.12698
Memory B cell AC	Weighted mode	15	-0.0056071	0.0213379	0.79655	-0.0474293	0.0362152	0.994409	0.953678	1.03688
CD45 on T cell	MR Egger	15	0.0210978	0.0440552	0.639968	-0.0652504	0.107446	1.02132	0.936833	1.11343
CD45 on T cell	Weighted median	15	0.035413	0.0460104	0.441493	-0.0547674	0.125593	1.03605	0.946705	1.13382
CD45 on T cell	Inverse variance weighted	15	0.0160586	0.0331509	0.628096	-0.0489172	0.0810345	1.01619	0.95226	1.08441
CD45 on T cell	Simple mode	15	0.044527	0.0661562	0.511868	-0.0851391	0.174193	1.04553	0.918385	1.19029
CD45 on T cell	Weighted mode	15	0.0286847	0.0453271	0.53704	-0.0601563	0.117526	1.0291	0.941617	1.12471
CD28+ CD45RA- CD8dim AC	MR Egger	36	0.0147212	0.0087899	0.103151	-0.00250697	0.0319494	1.01483	0.997496	1.03247
CD28+ CD45RA- CD8dim AC	Weighted median	36	0.015227	0.00965024	0.114591	-0.00368745	0.0341415	1.01534	0.996319	1.03473
CD28+ CD45RA- CD8dim AC	Inverse variance weighted	36	0.0123739	0.00749255	0.0986371	-0.00231147	0.0270593	1.01245	0.997691	1.02743
CD28+ CD45RA- CD8dim AC	Simple mode	36	0.00952696	0.014349	0.511075	-0.0185971	0.037651	1.00957	0.981575	1.03837
CD28+ CD45RA- CD8dim AC	Weighted mode	36	0.0187575	0.00824811	0.0291969	0.00259119	0.0349238	1.01893	1.00259	1.03554
CD20- AC	MR Egger	23	0.0195986	0.0302884	0.524599	-0.0397666	0.0789638	1.01979	0.961014	1.08217
[truncated: 2,029 more rows]

## Sheet: Table S3
Table S3 MR analysis results of the causal effect of 25 immune cells on PD
[truncated: 126 more rows]

[truncated: 6 more sheets: Table S4, Table S5, Table S6, Table S7, Rawdata-Immunecellphenotype, Data-circleplot]
